# Supplementary material for: OsPGIP1-Mediated Resistance to Bacterial Leaf Streak in Rice is Beyond Responsive to the Polygalacturonase of Xanthomonas oryzae pv. oryzicola
Source: Rice (N Y). 2019 Dec 12;12:90. doi: 10.1186/s12284-019-0352-4 (PMC6908543; doi:10.1186/s12284-019-0352-4)
Supplement: Supplementary file 2 — Additional file 2: Table S1. The primers used in this study. [file 12284_2019_352_MOESM2_ESM.xlsx]

## Sheet: Table S1
Table S1. Primers used in this study.
Primer name	Gene_ID	Forward sequence (5' to 3')	Reverse sequence (5' to 3')	Annotation
ACTIN-RT	Os03g0718100	CAGGCCGTCCTCTCTCTGTA	AAGGATAGCATGGGGGAGAG	Internal control gene for qRT-PCR
OsPGIP1-RT	Os05g0104200	TGCAGGACTTCAACGTCAGCTA	CTTGTTGTGGAAGAAGGAGTACTGATC	Gene expression for qRT-PCR
OsPGIP2-RT	LOC_Os05g01370	GCAGACGTTCAACGTCAGCTAC	TGGTAGCAGTAGGCGTCGAAC	Gene expression for qRT-PCR
OsPGIP3-RT	Os05g0104600	GGCCAACATGACGGACATG	TGGAAGCAGTAGGCATCGAA	Gene expression for qRT-PCR
OsPGIP4-RT	Os05g0104700	GCCTACTGCTTCCAGCACAAC	AGGTCTGGATCAAACATCAATGG	Gene expression for qRT-PCR
OsPGIP5-RT	Os07g0568700	GCGGGTTTACGTTAGTACAAATTGTAA	CCCTCGTTTCGTACAATCTGAAG	Gene expression for qRT-PCR
OsPGIP6-RT	Os08g0505900	CAAGTGACAAAAGCATAAGAAATGC	ACCTTTCAAATTGGGCCAAGT	Gene expression for qRT-PCR
OsPGIP7-RT	Os09g0491612	GATCTACACAGTGTGACAGGCATTG	AAGCAGTCGACAAGTTCAGATATAACA	Gene expression for qRT-PCR
Jamyb-RT	Os11g0684000	TGAAGAGGACTGGGAAGAGCTG	TGTTGTGCTATCTTGGACCATCGG	Gene expression for qRT-PCR
DREB4-RT	Os04g0549700	TTACCTTTCTGGGCTCATGAAT	GGCCTAATCAAGCACAACATAG	Gene expression for qRT-PCR
MYB58/63-RT	Os04g0594100	CCCCATGGATTACTACGTGTAA	ACGCGTGTATTGTACTAGAAGT	Gene expression for qRT-PCR
MYB-like-RT	Os12g0564100	TAGTGCCACACAACTTAGCTTA	AGATAATCAACACACCCCCAAT	Gene expression for qRT-PCR
PAL3-RT	Os02g0626600	CAAATCGAGGAGAACGTCAAG	GCTTCTTCATCAGCGGGTAG	Gene expression for qRT-PCR
PAL4-RT	Os02g0627100	CTTCACAACAGCTAATCGAG	CGCACTCCATTTCAGTACCA	Gene expression for qRT-PCR
CESA1-RT	Os05g0176100	CTTTGCTGAGCTATACGTGTTC	ATGGAGAAGAAGAGCTTTCCAA	Gene expression for qRT-PCR
CESA4-RT	Os01g0750300	CTCCGAGACCACCACCACCAAC	ACCCATCGTCTTCGTCGCATTAG	Gene expression for qRT-PCR
CESA5-RT	Os03g0837100	TAACGGATATGAATCATGGGGG	AATGACAATTGTTGGTGTCCTG	Gene expression for qRT-PCR
CESA7-RT	Os10g0467800	AAGCCATGCGGGGTCTCGTG	CATCCATCCGGTCATCCCTCTTG	Gene expression for qRT-PCR
CSLA3-RT	Os06g0230100	ACCATTCTGGATCCTCTTTGAG	CGTTCCAGTATTTGAGATGCAG	Gene expression for qRT-PCR
CAD-RT	Os03g0101600	CTCAAGAGCAGATTATTCCCGC	TCATCCCCTTGAGCATAATAGC	Gene expression for qRT-PCR
JIOsPR10-RT	Os03g0300400	CAACAGCTGGACCCACGAGA	AATGGCATGGCTGAGGTGAA	Gene expression for qRT-PCR
RSOsPR10-RT	Os12g0555000	GTGTGATCAGTAGGAAGTTGC	ACCTCAAACACAAATCACTC	Gene expression for qRT-PCR
OsPGIP1-OV	Os05g0104200	ATGGGTACCGGAGGCTACTACCTAATTAATACG	ATGGGATCCCTTCCAAATGCATCAATCTGT	Fragment amplification for OsPGIP1 overexpression plasmid
OsPGIP1-RNAi	Os05g0104200	AAGACTAGTGGTACCTGGTCGTCGTTCTTGTGC	AAGGAGCTCGGATCCGCGTGGTGTTGAGCTTGC	Fragment amplification for OsPGIP1 suppression plasmid
XocPG-up	XOC_2128	ATGGGATCCGTGGGAGGAGAACTTCCAGGTCTAT	GTGCTCAGATCGGCGAATCCGGTGTTGCTCCGGTGGAATG	Up fragment amplification for PG gene knockout
XocPG-down	XOC_2128	CATTCCACCGGAGCAACACCGGATTCGCCGATCTGAGCAC	ATGAAGCTTGCCGCAAACCTGATCTTTCTTC	Down fragment amplification for PG gene knockout
XocPG-CP	XOC_2128	ATGGAATTCAGCATCGTCATCAATGCAGACCGAC	ATGAAGCTTTCAATGATGATGATGATGATGGATCGGCGAATCCGGCAGC	Fragment amplification for PG complementary
OsPGIP1-AD	Os05g0104200	ATGGAATTCAAGAAGAAGGAGTGCAACGCCG	ATGGGATCCTTAATTGCAGGGAGTAGGGAGC	Fragment amplification for OsPGIP1 Y2H plasmid
OsPGIP4-AD	Os05g0104700	ATGCCATGGTGCGACGGCCACGCTGCG	ATGGAATTCTCAATGGCAGGCGGCGAG	Fragment amplification for OsPGIP4 Y2H plasmid
XocPG-BD	XOC_2128	ATGGAATTCTACGTACCTGATACCGCGCACA	ATGGGATCCTCAGATCGGCGAATCCGG	Fragment amplification for XocPG Y2H plasmid
Hpt	ABY65250	GATCGTTATGTTTATCGGCACTTTG	GTACTTCTACACAGCCATCGGTCCA	PCR detection for positive transgenic rice
The red color labelled bases shows the restriction enzyme sites.
