# Supplementary material for: OsPGIP1-Mediated Resistance to Bacterial Leaf Streak in Rice is Beyond Responsive to the Polygalacturonase of Xanthomonas oryzae pv. oryzicola
Source: Rice (N Y). 2019 Dec 12;12:90. doi: 10.1186/s12284-019-0352-4 (PMC6908543; doi:10.1186/s12284-019-0352-4)
Supplement: Supplementary file 3 — Additional file 3: Table S2. The putative cis-elements of the OsPGIP1 promoters in ZH11 and Acc8558. [file 12284_2019_352_MOESM3_ESM.xlsx]

## Sheet: Table S2
Table S2. The putative cis-elements of the OsPGIP1 promoters in ZH11 and Acc8558.
Cis-element	Sequence	Position in OsPGIP1 promoter sequence of ZH11	Position in OsPGIP1 promoter sequence of Acc8558	Function
A-box	CCGTCC	+1921 -702	+1890 -1671	cis-acting regulatory element
AT-rich sequence	TAAAATACT	-1806	-1775	element for maximal elicitor-mediated activation
AT1-motif	AATTATTTTTTATT	+1847	+1887	part of a light responsive module
Box 4	ATTAAT	+1171 -191 -144 -126 -27	+1189 -191 -144 -126 -27	part of a conserved DNA module involved in light responsiveness
CCGTCC-box	CCGTCC	+1921 -1702	+1890 -1671	meristem-specific regulatory element
ERE-motif	ATTTTAAA	-1355 -1298 +175	-1821 -1368 -1316 +1003 +175	ethylene-responsive element
GATA-motif	AAGATAAGATT	-1639 -1147 +625	-1608 +653	part of a light responsive element
HD-Zip 3	GTAAT(G/C)ATTAC	+1691	+1732	protein binding site
LAMP-element	CTTTATCA	-665	-693	part of a light responsive element
LTR-motif	CCGAAA	+1133	+1222	cis-acting element involved in low-temperature responsiveness
MBS	CAACTG	+718 -150	+746 -150	MYB binding site involved in drought-inducibility
MYB	CAACAG	+153 +136	+153 +136	MYB binding site
E box	CANNTG	-1742 -1382 +955 +724 -711 +496 -333 +327	-1711 -1395 +972 +752 -739 +485 -322 +316	bHLH binding site
Myb-binding site	CAACAG	+153	+224	MYB binding site
Myc	TCTCTTA	-1908		Myc binding site
RY-element	CATGCATG	-331	-320	cis-acting regulatory element involved in seed-specific regulation
STRE-motif	AGGGG	-1716 +1035 -111	-1685 +1051 +1035 -111	SEB-1 binding site
TCA-motif	TCATCTTCAT	-672	-700	salicylic acid responsive element
TCCC-motif	TCTCCCT	+447 +121	+436 +121	part of a light responsive element
W box	TTGACC	+1878 -1745 +460 -263	-1714 +449 -262	WRKY binding site
WUN-motif	AAATTACT	-1650	-1619	wound responsive element
