# Supplementary material for: OsPGIP1-Mediated Resistance to Bacterial Leaf Streak in Rice is Beyond Responsive to the Polygalacturonase of Xanthomonas oryzae pv. oryzicola
Source: Rice (N Y). 2019 Dec 12;12:90. doi: 10.1186/s12284-019-0352-4 (PMC6908543; doi:10.1186/s12284-019-0352-4)
Supplement: Supplementary file 4 — Additional file 4: Table S3. RNA-seq analysis of the common DEGs in ZH11-RS vs. ZH11 and OV-24-RS vs. OV-24. [file 12284_2019_352_MOESM4_ESM.xlsx]

## Sheet: Table S3
Table S3.RNA-seq analysis of the common DEGs in ZH11-RS vs. ZH11 and OV-24-RS vs. OV-24..
MSU_ID	RAP_ID	log2 Ratio(ZH11_RS/ZH11)	log2 Ratio(OV_24_RS/OV_24)	P-value	FDR	msu_description
LOC_Os04g10350	Os04g0182200	1.42063	1.64469	1.81e-15	4.84e-14	cDNA|1-aminocyclopropane-1-carboxylate oxidase homolog 2, putative, expressed
LOC_Os05g05680	Os05g0149400	1.08691	1.58208	6.31e-50	5.97e-48	cDNA|1-aminocyclopropane-1-carboxylate oxidase, putative, expressed
LOC_Os03g14170	Os03g0245700	1.10244	1.23247	4.15e-15	1.08e-13	cDNA|3-ketoacyl-CoA synthase, putative, expressed
LOC_Os06g39750	Os06g0598800	1.42011	1.02934	6.96e-09	1.01e-07	cDNA|3-ketoacyl-CoA synthase, putative, expressed
LOC_Os10g42770	Os10g0578600	1.8859	1.57214	9.7e-12	1.93e-10	cDNA|a_IG002N01.7, putative, expressed
LOC_Os12g13380	Os12g0236400	2.29391	2.16993	1.11e-10	1.98e-09	cDNA|adenylate kinase, putative, expressed
LOC_Os03g09880	Os03g0194600	2.95832	2.53528	3.96e-62	4.73e-60	cDNA|AIR12, putative, expressed
LOC_Os08g41290	Os08g0524400	3.73985	8.89785	3.58e-23	1.44e-21	cDNA|AIR12, putative, expressed
LOC_Os04g35540	Os04g0435100	3.65025	2.25192	5.1e-16	1.42e-14	cDNA|amino acid permease family protein, putative, expressed
LOC_Os02g43820	Os02g0655200	3.00985	2.63697	5.23e-26	2.43e-24	cDNA|AP2 domain containing protein, expressed
LOC_Os03g08470	Os03g0183000	-1.23795	-1.3347	6.05e-06	5.79e-05	cDNA|AP2 domain containing protein, expressed
LOC_Os04g46400	Os04g0549700	3.65874	4.65105	1.16e-25	5.29e-24	cDNA|AP2 domain containing protein, expressed
LOC_Os04g52090	Os04g0610400	2.71327	1.95019	1.91e-26	9.09e-25	cDNA|AP2 domain containing protein, expressed
LOC_Os05g49700	Os05g0572000	1.46658	1.00369	2.48e-11	4.77e-10	cDNA|AP2 domain containing protein, expressed
LOC_Os03g56930	Os03g0782200	3.1474	2.12458	4.34e-285	2.35e-282	cDNA|app1, putative, expressed
LOC_Os02g51110	Os02g0745100	1.04402	1.18442	5.55e-10	9.22e-09	cDNA|aquaporin protein, putative, expressed
LOC_Os02g57720	Os02g0823100	2.38611	1.48315	1.62e-115	3.2e-113	cDNA|aquaporin protein, putative, expressed
LOC_Os09g36930	Os09g0541000	1.71313	1.52364	0	0	cDNA|aquaporin protein, putative, expressed
LOC_Os06g02780	Os06g0118700	2.0156	2.22278	6.66e-30	3.62e-28	cDNA|aspartic protease, putative, expressed
LOC_Os03g12820	Os03g0230300	1.64938	1.38466	1.04e-08	1.47e-07	cDNA|ATP8, putative, expressed
LOC_Os07g09420	Os07g0192000	3.27657	1.09827	5.41e-07	6.15e-06	cDNA|ATPase, putative, expressed
LOC_Os01g62670	Os01g0845100	2.56828	1.72643	4.66e-05	0.000382158	cDNA|avr9/Cf-9 rapidly elicited protein, putative, expressed
LOC_Os07g17330	Os07g0274700	2.99785	2.65511	1.47e-50	1.39e-48	cDNA|B12D protein, putative, expressed
LOC_Os11g06150	Os11g0160400	9.31967	4.92997	6.43e-31	3.65e-29	cDNA|basic proline-rich protein precursor, putative, expressed
LOC_Os04g45690	Os04g0540200	1.19242	1.37312	2.85e-07	3.36e-06	cDNA|B-box zinc finger family protein, putative, expressed
LOC_Os01g04050	Os01g0132000	6.1896	7.94797	0	0	cDNA|BBTI12 - Bowman-Birk type bran trypsin inhibitor precursor, expressed
LOC_Os01g03320	Os01g0124000	2.89292	4.57995	0	0	cDNA|BBTI2 - Bowman-Birk type bran trypsin inhibitor precursor, expressed
LOC_Os01g03340	Os01g0124200	2.75151	3.90242	0	0	cDNA|BBTI4 - Bowman-Birk type bran trypsin inhibitor precursor, expressed
LOC_Os01g38580	Os01g0566500	7.70736	7.94251	3.55e-19	1.19e-17	cDNA|beta,beta-carotene 9,10-dioxygenase, putative, expressed
LOC_Os03g15020	Os03g0255100	2.13289	2.0576	4.29e-60	4.94e-58	cDNA|beta-galactosidase precursor, putative, expressed
LOC_Os08g41320	Os08g0524800	1.69599	1.07174	9.77e-06	9.09e-05	cDNA|BHLH transcription factor, putative, expressed
LOC_Os09g32510	Os09g0501600	1.79641	1.582	1.09e-20	3.96e-19	cDNA|BHLH transcription factor, putative, expressed
LOC_Os01g53240	Os01g0733500	2.04509	1.16309	1.28e-16	3.7e-15	cDNA|BURP domain containing protein, expressed
LOC_Os09g39770	Os09g0571200	1.70671	1.08586	6.79e-09	9.86e-08	cDNA|C2 domain containing protein, putative, expressed
LOC_Os01g43460	Os01g0623200	3.93198	2.78261	9.08e-14	2.14e-12	cDNA|C4-dicarboxylate transporter/malic acid transport protein, expressed
LOC_Os08g38910	Os08g0498400	1.42659	2.31899	9.03e-50	8.51e-48	cDNA|caffeoyl-CoA O-methyltransferase, putative, expressed
LOC_Os04g43200	Os04g0511200	3.68557	3.61769	1.35e-23	5.51e-22	cDNA|caleosin related protein, putative, expressed
LOC_Os04g35240	Os04g0432000	1.39448	2.04731	3.99e-07	4.61e-06	cDNA|CAMK_CAMK_like.25 - CAMK includes calcium/calmodulin depedent protein kinases, expressed
LOC_Os11g06930	Os11g0170300	1.77222	1.24142	7.32e-10	1.2e-08	cDNA|CBS domain-containing protein, putative, expressed
LOC_Os05g51690	Os05g0595300	1.26432	1.06124	9.15e-54	9.24e-52	cDNA|CCT motif family protein, expressed
LOC_Os10g32980	Os10g0467800	5.04439	3.90689	3.11e-07	3.65e-06	cDNA|CESA7 - cellulose synthase, expressed
LOC_Os03g17700	Os03g0285800	1.29068	1.36875	1.24e-06	1.33e-05	cDNA|CGMC_MAPKCGMC_2_ERK.2 - CGMC includes CDA, MAPK, GSK3, and CLKC kinases, expressed
LOC_Os11g32650	Os11g0530600	3.42518	5.24031	3.31e-10	5.63e-09	cDNA|chalcone synthase, putative, expressed
LOC_Os12g02370	Os12g0115700	1.90452	3.0093	4.79e-11	8.89e-10	cDNA|chalcone--flavonone isomerase, putative, expressed
LOC_Os09g32080	Os09g0494200	1.8736	2.12156	8.57e-18	2.67e-16	cDNA|CHIT13 - Chitinase family protein precursor, expressed
LOC_Os10g39680	Os10g0542900	1.6914	2.70885	0	0	cDNA|CHIT14 - Chitinase family protein precursor, expressed
LOC_Os04g59440	Os04g0690800	1.30249	-1.0723	1.61e-22	6.32e-21	cDNA|chlorophyll A-B binding protein, putative, expressed
LOC_Os05g32110	Os05g0386800	1.91254	1.73853	1.89e-07	2.28e-06	cDNA|COBRA, putative, expressed
LOC_Os09g28354	Os09g0456800	3.02873	2.63722	1.67e-21	6.38e-20	cDNA|CPuORF39 - conserved peptide uORF-containing transcript, expressed
LOC_Os10g37340	Os10g0517500	2.48346	1.63334	9.14e-123	1.94e-120	cDNA|cystathionine gamma-synthase, putative, expressed
LOC_Os03g31510	Os03g0429000	1.471	1.0211	3.44e-20	1.22e-18	cDNA|cysteine proteinase inhibitor 8 precursor, putative, expressed
LOC_Os02g48080	Os02g0710500	2.1344	3.09607	8.28e-34	5.17e-32	cDNA|cysteine-rich receptor-like protein kinase 7 precursor, putative, expressed
LOC_Os02g09250	Os02g0185300	1.60537	1.58496	7.2e-06	6.81e-05	cDNA|cytochrome P450 71D10, putative, expressed
LOC_Os09g23820	Os09g0403300	2.21299	1.40599	3.61e-08	4.75e-07	cDNA|cytochrome P450 72A1, putative, expressed
LOC_Os02g26810	Os02g0467600	6.39232	6.59991	7.01e-07	7.82e-06	cDNA|cytochrome P450, putative, expressed
LOC_Os02g47470	Os02g0703600	1.9386	2	1.66e-08	2.27e-07	cDNA|cytochrome P450, putative, expressed
LOC_Os05g25640	Os05g0320700	1.4209	1.92655	3.55e-135	8.3e-133	cDNA|cytochrome P450, putative, expressed
LOC_Os06g01250	Os06g0102100	2.15568	1.05772	6.21e-06	5.93e-05	cDNA|cytochrome P450, putative, expressed
LOC_Os11g18570	Os11g0289700	2.38995	1.76362	1.01e-19	3.51e-18	cDNA|cytochrome P450, putative, expressed
LOC_Os03g03810	Os03g0130300	2.86468	2.31208	6.42e-19	2.12e-17	cDNA|DEF8 - Defensin and Defensin-like DEFL family, expressed
LOC_Os02g09490	Os02g0187800	1.08988	1.48183	5.67e-26	2.62e-24	cDNA|dehydrogenase, putative, expressed
LOC_Os03g01190	Os03g0101600	1.34759	9.13955	3.62e-27	1.79e-25	cDNA|dehydrogenase, putative, expressed
LOC_Os06g46920	Os06g0683100	1.89779	1.63626	5.63e-09	8.25e-08	cDNA|dihydroflavonol-4-reductase, putative, expressed
LOC_Os07g41060	Os07g0601900	4.85636	5.20372	4.82e-291	2.85e-288	cDNA|dihydroflavonol-4-reductase, putative, expressed
LOC_Os11g07830	Os11g0180000	2.88264	3.34577	9.41e-07	1.03e-05	cDNA|dirigent, putative, expressed
LOC_Os07g13100	Os07g0235200	-1.89358	-1.67748	4.21e-17	1.26e-15	cDNA|DNA binding protein, putative, expressed
LOC_Os02g47810	Os02g0707200	4.52095	6.39917	2.65e-24	1.13e-22	cDNA|dof zinc finger domain containing protein, putative, expressed
LOC_Os06g11150	Os06g0215100	2.25666	2.8385	4.44e-16	1.24e-14	cDNA|DUF1645 domain containing protein, putative, expressed
LOC_Os07g02850	Os07g0119800	6.46069	4.95842	1.25e-30	7.01e-29	cDNA|DUF538 domain containing protein, putative, expressed
LOC_Os07g42730	Os07g0619400	-2.63429	-1.49878	2.07e-37	1.4e-35	cDNA|EF hand family protein, expressed
LOC_Os04g41970	Os04g0497200	3.14898	2.3964	1.77e-34	1.12e-32	cDNA|endoglucanase, putative, expressed
LOC_Os06g13830	Os06g0247900	2.05703	1.50027	9.5e-05	0.00073415	cDNA|endoglucanase, putative, expressed
LOC_Os03g42810	Os03g0626500	1.08443	1.89913	3.95e-13	8.89e-12	cDNA|endonuclease/exonuclease/phosphatase family domain containing protein, expressed	cDNA|AIR12, putative, expressed
LOC_Os08g23810	Os08g0327400	1.21699	1.31473	1.54e-06	1.63e-05	cDNA|enoyl-acyl-carrier-protein reductase NADH, chloroplast precursor, expressed
LOC_Os02g32520	Os02g0526400	2.28402	2.0283	9.55e-80	1.45e-77	cDNA|ERD1 protein, chloroplast precursor, putative, expressed
LOC_Os11g06770	Os11g0168500	6.74147	7.17991	7.01e-07	7.82e-06	cDNA|ethylene-responsive transcription factor ERF110, putative, expressed
LOC_Os01g02010	Os01g0110200	5.87344	3.36457	5.95e-11	1.1e-09	cDNA|expressed protein
LOC_Os01g47570	Os01g0665900	1.57688	1.91405	1.6e-06	1.68e-05	cDNA|expressed protein
LOC_Os01g53820	Os01g0740800	1.0299	1.23704	3.14e-09	4.71e-08	cDNA|expressed protein
LOC_Os01g57240	Os01g0780800	1.55459	1.90071	3.93e-24	1.66e-22	cDNA|expressed protein
LOC_Os02g33330	Os02g0536500	2.32538	2.04299	1.23e-45	1.03e-43	cDNA|expressed protein
LOC_Os02g48190	Os02g0712500	3.12029	2.81183	9.86e-17	2.88e-15	cDNA|expressed protein
LOC_Os02g48470	Os02g0715300	2.08815	2.35805	2.5e-07	2.97e-06	cDNA|expressed protein
LOC_Os03g10320	Os03g0200200	2.83503	2.45269	4.95e-08	6.4e-07	cDNA|expressed protein
LOC_Os03g16060	Os03g0267500	2.56294	3.03702	1.84e-29	9.88e-28	cDNA|expressed protein
LOC_Os03g37090	Os03g0568500	1.8412	2.06586	1.99e-28	1.03e-26	cDNA|expressed protein
LOC_Os03g38350	Os03g0580200	1.06436	1.24546	2.92e-26	1.37e-24	cDNA|expressed protein
LOC_Os04g59330	Os04g0689500	2.01333	1.55078	1.34e-09	2.11e-08	cDNA|expressed protein
LOC_Os05g04000	Os05g0130600	2.30699	2.70868	1.39e-52	1.37e-50	cDNA|expressed protein
LOC_Os05g05020	Os05g0142000	1.61349	1.44423	4.17e-19	1.39e-17	cDNA|expressed protein
LOC_Os05g23320	Os05g0298200	1.31017	1.25461	5.6e-12	1.14e-10	cDNA|expressed protein
LOC_Os05g37520	Os05g0447700	2.46124	2.12553	9.5e-137	2.24e-134	cDNA|expressed protein
LOC_Os05g51520	Os05g0593000	1.82491	1.6354	3.55e-19	1.19e-17	cDNA|expressed protein
LOC_Os06g05430	Os06g0147000	2.51856	4.00749	3.62e-29	1.89e-27	cDNA|expressed protein
LOC_Os06g24190	Os06g0349800	-1.0986	-1.10099	5.43e-05	0.000438748	cDNA|expressed protein
LOC_Os06g49680	Os06g0710900	2.33996	1.37062	3.17e-08	4.2e-07	cDNA|expressed protein
LOC_Os06g50900	Os06g0724800	2.90207	2.94034	3.37e-29	1.78e-27	cDNA|expressed protein
LOC_Os07g38630	Os07g0573900	1.66565	1.5294	5.63e-10	9.34e-09	cDNA|expressed protein
LOC_Os08g24200	Os08g0331000	6.32305	6.79594	4.32e-33	2.63e-31	cDNA|expressed protein
LOC_Os09g10010	Os09g0272600	5.67168	11.2556	1.53e-38	1.07e-36	cDNA|expressed protein
LOC_Os10g42610	Os10g0576600	2.33485	2.56518	2.41e-128	5.33e-126	cDNA|expressed protein
LOC_Os11g35410	Os11g0558400	1.92471	2.18641	1.41e-11	2.76e-10	cDNA|expressed protein
LOC_Os11g44800	Os11g0670900	1.83821	2.36023	6.2e-53	6.16e-51	cDNA|expressed protein
LOC_Os12g04204	Os12g0136500	-1.84226	-1.17684	6.58e-20	2.31e-18	cDNA|expressed protein
LOC_Os12g05690	Os12g0153200	7.53138	4.96809	5.02e-09	7.39e-08	cDNA|expressed protein
LOC_Os12g07030	Os12g0168100	4.19331	8.35315	2.48e-17	7.47e-16	cDNA|expressed protein
LOC_Os12g33120	Os12g0515800	-1.70121	-1.24036	5.9e-166	1.73e-163	cDNA|expressed protein
LOC_Os12g33150	Os12g0516200	-1.69591	-1.26923	7.69e-288	4.35e-285	cDNA|expressed protein
LOC_Os08g04630	Os08g0141400	2.04439	2.51785	1.33e-26	6.38e-25	cDNA|external NADH-ubiquinone oxidoreductase 1, mitochondrial precursor, putative, expressed
LOC_Os08g02230	Os08g0114300	4.50144	4.09803	2.33e-08	3.13e-07	cDNA|FAD-binding and arabino-lactone oxidase domains containing protein, putative, expressed
LOC_Os01g06580	Os01g0159200	3.83007	6.40939	2.89e-06	2.92e-05	cDNA|fasciclin domain containing protein, expressed
LOC_Os08g23180	Os08g0321000	2.22468	2.29692	2.32e-17	6.99e-16	cDNA|fasciclin-like arabinogalactan protein 8 precursor, putative, expressed
LOC_Os07g37620	Os07g0563400	1.92452	2.01601	1.02e-08	1.44e-07	cDNA|fiber expressed protein, putative, expressed
LOC_Os07g27810	Os07g0462200	1.84101	1.99669	3.75e-07	4.37e-06	cDNA|fiber protein Fb34, putative, expressed
LOC_Os08g16130	Os08g0261100	1.68411	3.13191	4.27e-09	6.34e-08	cDNA|fiber protein Fb34, putative, expressed
LOC_Os04g14690	Os04g0223500	3.35885	2.03074	7.15e-86	1.16e-83	cDNA|flavin-containing monooxygenase family protein, putative, expressed
LOC_Os02g06580	Os02g0161100	3.80735	4.558	2.64e-18	8.44e-17	cDNA|formin, putative, expressed
LOC_Os05g33380	Os05g0402700	1.76886	1.60794	4.43e-112	8.55e-110	cDNA|fructose-bisphospate aldolase isozyme, putative, expressed
LOC_Os09g27950	Os09g0452900	1.84361	1.37992	5.58e-14	1.34e-12	cDNA|galactosyltransferase, putative, expressed
LOC_Os01g11570	Os01g0214200	1.53727	2.11818	3.91e-30	2.14e-28	cDNA|GDSL-like lipase/acylhydrolase, putative, expressed
LOC_Os06g47910	Os06g0694200	2.3609	1.17333	1.25e-10	2.21e-09	cDNA|GDSL-like lipase/acylhydrolase, putative, expressed
LOC_Os10g25400	Os10g0393800	4.94642	8.22882	3.52e-15	9.22e-14	cDNA|GDSL-like lipase/acylhydrolase, putative, expressed
LOC_Os03g46660	Os03g0669300	1.82407	2.39114	8.32e-51	7.94e-49	cDNA|glucan endo-1,3-beta-glucosidase precursor, putative, expressed
LOC_Os05g50380	Os05g0580000	3.44168	3.82829	1.18e-289	6.85e-287	cDNA|glucose-1-phosphate adenylyltransferase large subunit, chloroplast precursor, putative, expressed
LOC_Os07g07320	Os07g0168300	1.71444	1.24571	8.86e-07	9.73e-06	cDNA|glutathione S-transferase, putative, expressed
LOC_Os10g38470	Os10g0528100	1.48355	1.0178	1.41e-05	0.000128242	cDNA|glutathione S-transferase, putative, expressed
LOC_Os09g25720	Os09g0425500	2.76939	3.27501	1.74e-06	1.82e-05	cDNA|glycine-rich cell wall structural protein 2 precursor, putative, expressed
LOC_Os03g10478	Os03g0201901	1.87213	3.77934	8.36e-18	2.61e-16	cDNA|glycosyl hydrolase family 10 protein, putative, expressed
LOC_Os01g64110	Os01g0860500	1.87247	2.34976	6.43e-25	2.83e-23	cDNA|glycosyl hydrolase, putative, expressed
LOC_Os02g46910	Os02g0696500	1.5487	1.97602	9.58e-09	1.36e-07	cDNA|glycosyl hydrolases family 16, putative, expressed
LOC_Os06g48180	Os06g0696600	1.65989	1.01693	2.62e-21	9.91e-20	cDNA|glycosyl hydrolases family 16, putative, expressed
LOC_Os03g25790	Os03g0374600	2.96963	2.77213	1.37e-20	4.97e-19	cDNA|glycosyl hydrolases family 17 protein, expressed
LOC_Os01g64170	Os01g0860800	1.2395	1.41746	1.62e-19	5.55e-18	cDNA|glycosyl hydrolases family 17, putative, expressed
LOC_Os02g01590	Os02g0106100	2.5214	1.3832	0	0	cDNA|glycosyl hydrolases, putative, expressed
LOC_Os03g18890	Os03g0300900	2.73697	1.55437	1.51e-08	2.07e-07	cDNA|glycosyl transferase 8 domain containing protein, putative, expressed
LOC_Os04g55670	Os04g0650366	2.20084	1.81843	1.08e-19	3.75e-18	cDNA|glycosyltransferase family 43 protein, putative, expressed
LOC_Os01g02940	Os01g0119100	5.34299	5.68717	3.59e-81	5.58e-79	cDNA|glycosyltransferase protein, putative, expressed
LOC_Os02g22380	Os02g0329800	1.50217	1.53775	2.2e-27	1.1e-25	cDNA|glycosyltransferase protein, putative, expressed
LOC_Os06g43620	Os06g0643700	1.38745	1.45463	2.25e-13	5.18e-12	cDNA|haemolysin-III, putative, expressed
LOC_Os01g64470	Os01g0864500	3.02783	1.8292	1.17e-05	0.000107436	cDNA|harpin-induced protein 1 domain containing protein, expressed
LOC_Os03g02070	Os03g0111400	3.19878	1.80589	7.4e-16	2.03e-14	cDNA|heavy-metal-associated domain-containing protein, putative, expressed	cDNA|phosphate-induced protein 1 conserved region domain containing protein, expressed
LOC_Os03g51580	Os03g0725800	1.41504	1.71621	6.13e-13	1.36e-11	cDNA|helix-loop-helix DNA-binding domain containing protein, expressed
LOC_Os02g45170	Os02g0673500	2.1254	1.39954	5.91e-45	4.91e-43	cDNA|helix-loop-helix DNA-binding protein, putative, expressed
LOC_Os02g43330	Os02g0649300	1.87378	1.51269	2.35e-10	4.06e-09	cDNA|homeobox associated leucine zipper, putative, expressed
LOC_Os03g21510	Os03g0332900	3.57313	3.12338	1.9e-21	7.21e-20	cDNA|inactive receptor kinase At2g26730 precursor, putative, expressed
LOC_Os09g31080	Os09g0484200	2.67069	3.24245	1.51e-71	2.13e-69	cDNA|induced stolen tip protein TUB8, putative, expressed
LOC_Os10g30790	Os10g0444700	1.94298	1.47668	1.25e-125	2.68e-123	cDNA|inorganic phosphate transporter, putative, expressed
LOC_Os01g01660	Os01g0106400	2.41881	-2.19195	7.99e-39	5.62e-37	cDNA|isoflavone reductase, putative, expressed
LOC_Os05g43240	Os05g0508400	2.08058	1.17619	5.53e-30	3.01e-28	cDNA|jacalin-like lectin domain containing protein, expressed
LOC_Os10g42690	Os10g0577600	1.04858	1.15024	1.45e-06	1.54e-05	cDNA|jmjC domain containing protein, expressed
LOC_Os03g16610	Os03g0273200	5.18982	6.42626	7.01e-07	7.81e-06	cDNA|laccase precursor protein, putative, expressed
LOC_Os06g37080	Os06g0567200	2.94121	3.8606	1.75e-41	1.34e-39	cDNA|L-ascorbate oxidase precursor, putative, expressed
LOC_Os05g46480	Os05g0542500	1.99225	1.95501	1.16e-13	2.73e-12	cDNA|late embryogenesis abundant protein, group 3, putative, expressed
LOC_Os04g52780	Os04g0618700	2.75489	4.55459	2.16e-06	2.22e-05	cDNA|leucine-rich repeat receptor protein kinase EXS precursor, putative, expressed
LOC_Os03g18030	Os03g0289800	5.25399	3.68675	8.37e-63	1.01e-60	cDNA|leucoanthocyanidin dioxygenase, putative, expressed
LOC_Os06g01760	Os06g0106800	4.8985	4.67609	3.06e-160	8.38e-158	cDNA|ligA, putative, expressed
LOC_Os02g20040	Os02g0303500	1.7121	2.85439	2.49e-16	7.09e-15	cDNA|loricrin, putative, expressed
LOC_Os03g51440	Os03g0724300	1.29177	1.75946	2.87e-09	4.32e-08	cDNA|LRR receptor-like protein kinase, putative, expressed
LOC_Os08g03610	Os08g0130100	-2.47732	-2.43844	7.99e-09	1.15e-07	cDNA|LSD1 zinc finger domain containing protein, expressed
LOC_Os11g24070	Os11g0427800	3.926	3.35435	2.67e-05	0.000229343	cDNA|LTPL10 - Protease inhibitor/seed storage/LTP family protein precursor, expressed
LOC_Os05g06780	Os05g0160300	1.64208	2.5825	4.48e-33	2.72e-31	cDNA|LTPL104 - Protease inhibitor/seed storage/LTP family protein precursor, expressed
LOC_Os03g01300	Os03g0103200	7.60733	5.08153	0	0	cDNA|LTPL114 - Protease inhibitor/seed storage/LTP family protein precursor, expressed
LOC_Os03g50960	Os03g0718800	3.15764	2.35491	1.86e-43	1.49e-41	cDNA|LTPL118 - Protease inhibitor/seed storage/LTP family protein precursor, expressed
LOC_Os05g47700	Os05g0550300	4.64029	5.68981	1.58e-55	1.67e-53	cDNA|LTPL152 - Protease inhibitor/seed storage/LTP family protein precursor, expressed
LOC_Os05g40010	Os05g0477900	1.40207	1.86496	1.49e-220	6.03e-218	cDNA|LTPL17 - Protease inhibitor/seed storage/LTP family protein precursor, expressed
LOC_Os06g47200	Os06g0686400	1.86023	1.70664	9.52e-13	2.08e-11	cDNA|LTPL85 - Protease inhibitor/seed storage/LTP family protein precursor, expressed
LOC_Os11g04104	Os11g0135900	1.13841	1.42081	2.21e-20	7.93e-19	cDNA|major facilitator superfamily antiporter, putative, expressed
LOC_Os01g18670	Os01g0290700	1.59267	2.02911	7.28e-39	5.13e-37	cDNA|MDR-like ABC transporter, putative, expressed
LOC_Os12g38270	Os12g0570700	1.62307	1.73088	4.47e-122	9.33e-120	cDNA|metallothionein, putative, expressed
LOC_Os08g44340	Os08g0557600	1.48532	1.30339	1.39e-30	7.74e-29	cDNA|monodehydroascorbate reductase, putative, expressed
LOC_Os01g16810	Os01g0274800	6.70044	4.26167	8.8e-10	1.42e-08	cDNA|MYB family transcription factor, putative, expressed
LOC_Os01g50720	Os01g0702700	2.5639	4.02975	0.000114497	0.00087021	cDNA|MYB family transcription factor, putative, expressed
LOC_Os02g41510	Os02g0624300	6.84549	7.44294	1.42e-06	1.51e-05	cDNA|MYB family transcription factor, putative, expressed
LOC_Os03g20090	Os03g0315400	2.09637	3.4784	1.36e-65	1.75e-63	cDNA|MYB family transcription factor, putative, expressed
LOC_Os04g50770	Os04g0594100	3.99435	8.01681	3.52e-15	9.23e-14	cDNA|MYB family transcription factor, putative, expressed
LOC_Os05g50340	Os05g0579600	-2.05314	-1.62573	2.92e-32	1.75e-30	cDNA|MYB family transcription factor, putative, expressed
LOC_Os11g45740	Os11g0684000	2.39904	3.1868	5.87e-45	4.9e-43	cDNA|MYB family transcription factor, putative, expressed
LOC_Os12g37690	Os12g0564100	4.45943	5.78136	1.43e-15	3.86e-14	cDNA|MYB family transcription factor, putative, expressed
LOC_Os06g43090	Os06g0637500	3.36053	2.21831	8.7e-10	1.41e-08	cDNA|MYB transcription factor TaMYB1, putative, expressed
LOC_Os05g29990	Os05g0363200	2.05593	2.3781	2.41e-239	1.14e-236	cDNA|NAD dependent epimerase/dehydratase family domain containing protein, expressed
LOC_Os09g15420	Os09g0323000	1.32954	1.52015	2.54e-06	2.59e-05	cDNA|NAD dependent epimerase/dehydratase family protein, putative, expressed
LOC_Os04g49210	Os04g0581100	2.71839	3.31034	1.1e-10	1.97e-09	cDNA|naringenin,2-oxoglutarate 3-dioxygenase, putative, expressed
LOC_Os10g42130	Os10g0571600	7.63662	5.61471	5.68e-15	1.47e-13	cDNA|no apical meristem protein, putative, expressed
LOC_Os12g03040	Os12g0123700	1.24081	1.19482	1.95e-28	1.01e-26	cDNA|no apical meristem protein, putative, expressed
LOC_Os12g03050	Os12g0123800	5.75489	2.69888	1.38e-14	3.48e-13	cDNA|no apical meristem protein, putative, expressed
LOC_Os03g47810	Os03g0682100	1.29992	1.26785	1.48e-15	4e-14	cDNA|nodulin family protein, putative, expressed
LOC_Os07g09010	Os07g0187900	1.12746	1.25547	2.1e-10	3.66e-09	cDNA|nodulin, putative, expressed
LOC_Os09g36600	Os09g0536700	1.22819	1.21273	1.54e-08	2.12e-07	cDNA|nodulin, putative, expressed
LOC_Os01g03740	Os01g0128100	1.98793	1.68118	1.27e-06	1.37e-05	cDNA|nuclease PA3, putative, expressed
LOC_Os01g03730	Os01g0128200	2.23704	1.7769	8.88e-09	1.27e-07	cDNA|nuclease PA3, putative, expressed
LOC_Os04g55850	Os04g0652700	1.02032	1.39834	1.37e-16	3.95e-15	cDNA|nuclease PA3, putative, expressed
LOC_Os12g02980	Os12g0123500	1.21154	1.55009	3.06e-143	7.56e-141	cDNA|nucleoside-triphosphatase, putative, expressed
LOC_Os09g32840	Os09g0506000	3.13856	3.31857	1.56e-21	5.96e-20	cDNA|nucleotide pyrophosphatase/phosphodiesterase, putative, expressed
LOC_Os10g02880	Os10g0118200	4.97982	4.84398	1.87e-29	1e-27	cDNA|O-methyltransferase, putative, expressed
LOC_Os03g24560	Os03g0360300	3.27955	2.91132	1.03e-08	1.45e-07	cDNA|ompA/MotB, putative, expressed
LOC_Os03g49600	Os03g0703000	1.19456	1.45716	1.23e-24	5.32e-23	cDNA|Os3bglu7 - beta-glucosidase, exo-beta-glucanse, expressed
LOC_Os04g39880	Os04g0474800	1.93519	1.82485	1.29e-34	8.21e-33	cDNA|Os4bglu12 - beta-glucosidase, exo-beta-glucanase, expressed
LOC_Os04g43400	Os04g0513700	1.74312	1.62149	3.05e-06	3.07e-05	cDNA|Os4bglu17 - GH1 gene fragment, expressed
LOC_Os07g46280	Os07g0656200	1.06333	1.43063	8.21e-12	1.64e-10	cDNA|Os7bglu26 - beta-mannosidase/glucosidase/exoglucanase, expressed
LOC_Os04g51820	Os04g0607500	1.33863	1.44583	4.85e-26	2.26e-24	cDNA|OsHKT1;1 - Na+ transporter, expressed
LOC_Os12g38170	Os12g0569500	1.55528	2.19422	0	0	cDNA|osmotin, putative, expressed
LOC_Os01g42690	Os01g0612500	2.62365	2.33696	6.13e-17	1.81e-15	cDNA|OsPOP2 - Putative Prolyl Oligopeptidase homologue, expressed
LOC_Os03g02750	Os03g0119300	2.50993	2.22013	4.47e-59	5.11e-57	cDNA|OsSub25 - Putative Subtilisin homologue, expressed
LOC_Os01g52750	Os01g0727840	-2.01958	-1.26651	2.68e-09	4.05e-08	cDNA|OsSub3 - Putative Subtilisin homologue, expressed
LOC_Os04g35140	Os04g0430700	2.77259	2.94822	1.08e-16	3.14e-15	cDNA|OsSub41 - Putative Subtilisin homologue, expressed
LOC_Os01g58240	Os01g0795000	3.18587	2.87878	4.94e-26	2.3e-24	cDNA|OsSub6 - Putative Subtilisin homologue, expressed
LOC_Os02g42150	Os02g0632800	1.11157	1.1529	2.55e-07	3.02e-06	cDNA|OsWAK14 - OsWAK receptor-like protein kinase, expressed
LOC_Os02g01610	Os02g0106300	1.07306	1.26427	6.21e-10	1.02e-08	cDNA|pentatricopeptide, putative, expressed
LOC_Os01g10950	Os01g0207400	1.00265	1.17858	6.03e-15	1.56e-13	cDNA|peptide-N4-asparagine amidase A, putative, expressed
LOC_Os10g06630	Os10g0154700	3.49816	2.23692	5.56e-22	2.15e-20	cDNA|peptidyl-prolyl cis-trans isomerase, putative, expressed
LOC_Os03g53800	Os03g0749300	1.42586	1.02378	2.53e-08	3.38e-07	cDNA|periplasmic beta-glucosidase precursor, putative, expressed
LOC_Os01g16450	Os01g0270300	5.42066	7.56224	1.44e-10	2.53e-09	cDNA|peroxidase precursor, putative, expressed
LOC_Os01g28030	Os01g0378100	6.87036	3.34239	4.99e-05	0.000405187	cDNA|peroxidase precursor, putative, expressed
LOC_Os01g57730	Os01g0787000	3.89553	3.62678	1.18e-08	1.65e-07	cDNA|peroxidase precursor, putative, expressed
LOC_Os01g73200	Os01g0963000	3.14166	3.5479	1.99e-16	5.69e-15	cDNA|peroxidase precursor, putative, expressed
LOC_Os06g46799	Os06g0681600	1.19572	1.54749	1.96e-05	0.000173051	cDNA|peroxidase precursor, putative, expressed
LOC_Os07g47990	Os07g0676900	3.45663	3.21649	9.58e-174	2.94e-171	cDNA|peroxidase precursor, putative, expressed
LOC_Os07g48020	Os07g0677200	1.6239	3.49821	0	0	cDNA|peroxidase precursor, putative, expressed
LOC_Os12g02080	Os12g0112000	4.35755	3.10121	2.91e-19	9.8e-18	cDNA|peroxidase precursor, putative, expressed
LOC_Os02g41670	Os02g0626600	3.20645	7.16993	2.06e-12	4.35e-11	cDNA|phenylalanine ammonia-lyase, putative, expressed
LOC_Os04g43800	Os04g0518400	1.739	2.4667	6.03e-09	8.83e-08	cDNA|phenylalanine ammonia-lyase, putative, expressed
LOC_Os05g35290	Os05g0427400	1.28108	1.96233	8.31e-23	3.29e-21	cDNA|phenylalanine ammonia-lyase, putative, expressed
LOC_Os12g33610	Os12g0520200	2.18656	2.31136	8.84e-24	3.63e-22	cDNA|phenylalanine ammonia-lyase, putative, expressed
LOC_Os02g52010	Os02g0756800	1.58986	1.23875	1.24e-14	3.14e-13	cDNA|phosphate-induced protein 1 conserved region domain containing protein, expressed
LOC_Os06g01990	Os06g0109500	1.78927	2.8624	1.74e-23	7.1e-22	cDNA|phosphoglycolate phosphatase, plasmid, putative, expressed
LOC_Os02g40010	Os02g0613900	2.92139	4.97154	1.95e-08	2.64e-07	cDNA|phosphoribosyl transferase, putative, expressed
LOC_Os07g05360	Os07g0147500	-2.28351	-1.869	0	0	cDNA|photosystem II 10 kDa polypeptide, chloroplast precursor, putative, expressed
LOC_Os08g27720	Os08g0364900	1.98024	1.69293	3.26e-65	4.11e-63	cDNA|pirin, putative, expressed
LOC_Os04g55640	Os04g0649900	1.71705	1.48466	9.27e-10	1.49e-08	cDNA|plant-specific domain TIGR01627 family protein, expressed
LOC_Os03g50160	Os03g0709300	3.20724	3.23238	1.61e-33	9.93e-32	cDNA|plastocyanin-like domain containing protein, putative, expressed
LOC_Os03g63390	Os03g0850900	9.01123	6.22078	2.77e-21	1.04e-19	cDNA|plastocyanin-like domain containing protein, putative, expressed
LOC_Os02g11760	Os02g0208300	2.55681	2.73466	1.89e-131	4.26e-129	cDNA|pleiotropic drug resistance protein, putative, expressed
LOC_Os10g13850	Os10g0205700	2.90193	2.16016	6.16e-256	3.07e-253	cDNA|POEI17 - Pollen Ole e I allergen and extensin family protein precursor, expressed
LOC_Os01g19170	Os01g0296200	1.26406	1.01707	4.98e-06	4.84e-05	cDNA|polygalacturonase, putative, expressed
LOC_Os11g43750	Os11g0658800	1.70823	1.3936	5.33e-08	6.84e-07	cDNA|polygalacturonase, putative, expressed
LOC_Os04g32920	Os04g0401700	2.39477	2.84707	1.59e-145	4.04e-143	cDNA|potassium transporter, putative, expressed
LOC_Os07g48130	Os07g0679000	1.76912	1.70948	1.18e-15	3.2e-14	cDNA|potassium transporter, putative, expressed
LOC_Os11g01610	Os11g0107600	3.40157	4.12378	1.81e-16	5.18e-15	cDNA|prenylated rab acceptor, putative, expressed
LOC_Os10g40360	Os10g0550900	1.19225	1.19212	1.89e-14	4.68e-13	cDNA|proline oxidase, mitochondrial precursor, putative, expressed
LOC_Os05g46840	Os05g0546400	3.66297	4.4667	4.2e-06	4.14e-05	cDNA|proline-rich protein, putative, expressed
LOC_Os01g25540	Os01g0357900	1.68927	1.49691	4.88e-17	1.45e-15	cDNA|RALFL6 - Rapid ALkalinization Factor RALF family protein precursor, expressed
LOC_Os02g02840	Os02g0120800	1.24214	1.08682	4.91e-05	0.000400148	cDNA|ras-related protein, putative, expressed
LOC_Os02g12440	Os02g0215900	1.10753	1.2059	8.69e-07	9.57e-06	cDNA|receptor kinase, putative, expressed
LOC_Os12g43640	Os12g0632800	2.10962	1.6653	3.59e-24	1.52e-22	cDNA|receptor-like protein kinase HAIKU2 precursor, putative, expressed
LOC_Os10g33040	Os10g0468500	1.21681	1.55141	6.22e-07	6.99e-06	cDNA|receptor-like protein kinase precursor, putative, expressed
LOC_Os10g25030	Os10g0389200	1.69897	1.1865	9.01e-15	2.3e-13	cDNA|red chlorophyll catabolite reductase, putative, expressed
LOC_Os10g25040	Os10g0389300	3.54432	4.76457	4.17e-47	3.67e-45	cDNA|red chlorophyll catabolite reductase, putative, expressed
LOC_Os07g40130	Os07g0590700	4.96608	4.01792	6.01e-19	1.99e-17	cDNA|retrotransposon protein, putative, Ty3-gypsy subclass, expressed
LOC_Os05g13940	Os05g0227600	2.9311	2.44498	0	0	cDNA|retrotransposon protein, putative, unclassified, expressed
LOC_Os10g31320	Os10g0450800	3.0971	4.30748	7.49e-284	3.97e-281	cDNA|retrotransposon protein, putative, unclassified, expressed
LOC_Os10g31330	Os10g0450900	3.78759	4.23375	0	0	cDNA|retrotransposon protein, putative, unclassified, expressed
LOC_Os12g13890	Os12g0242100	5.45943	5.51752	4.36e-168	1.31e-165	cDNA|retrotransposon protein, putative, unclassified, expressed
LOC_Os02g46600	Os02g0692000	1.18624	1.99461	1.66e-08	2.27e-07	cDNA|RING-H2 finger protein ATL5G, putative, expressed
LOC_Os02g54254	Os02g0783700	2.55639	3.11548	2.64e-54	2.69e-52	cDNA|saccharopine dehydrogenase, putative, expressed
LOC_Os03g18790	Os03g0299800	1.8501	1.94145	4.81e-11	8.93e-10	cDNA|SAG20, putative, expressed
LOC_Os09g36200	Os09g0532000	2.91739	1.88082	2.73e-21	1.03e-19	cDNA|senescence-inducible chloroplast stay-green protein 1, putative, expressed
LOC_Os08g23290	Os08g0322500	3.11548	4.36923	4.55e-10	7.64e-09	cDNA|serine/threonine-protein kinase BRI1-like 2 precursor, putative, expressed
LOC_Os03g35600	Os03g0556600	1.922	2.63743	5.87e-07	6.63e-06	cDNA|serine/threonine-protein kinase receptor precursor, putative, expressed
LOC_Os04g34370	Os04g0420900	1.72119	2.07141	1.65e-29	8.85e-28	cDNA|serine/threonine-protein kinase receptor precursor, putative, expressed
LOC_Os11g43860	Os11g0660000	1.03484	1.08192	1.07e-18	3.49e-17	cDNA|sodium/calcium exchanger protein, putative, expressed
LOC_Os05g02310	Os05g0114000	2.68993	1.60236	2.81e-15	7.44e-14	cDNA|soluble inorganic pyrophosphatase, putative, expressed
LOC_Os04g27790	Os04g0345400	4.25873	3.20261	4.47e-57	4.9e-55	cDNA|terpene synthase, putative, expressed
LOC_Os03g46070	Os03g0663500	1.72687	3.10759	7.19e-164	2.08e-161	cDNA|thaumatin, putative, expressed
LOC_Os03g14050	Os03g0244200	2.31434	2.29686	2.12e-51	2.06e-49	cDNA|thaumatin-like protein 1 precursor, putative, expressed
LOC_Os05g03620	Os05g0127300	1.13402	1.08049	0.00010071	0.000773038	cDNA|TKL_IRAK_CR4L.4 - The CR4L subfamily has homology with Crinkly4, expressed
LOC_Os07g35340	Os07g0537900	3.00749	1.98089	1.29e-09	2.03e-08	cDNA|TKL_IRAK_DUF26-lc.14 - DUF26 kinases have homology to DUF26 containing loci, expressed
LOC_Os05g03740	Os05g0128000	1.31882	1.32661	7.46e-07	8.27e-06	cDNA|transcription factor TF2, putative, expressed
LOC_Os10g23310	Os10g0379100	5.72792	8.52748	2.09e-20	7.54e-19	cDNA|transferase family protein, putative, expressed
LOC_Os04g38680	Os04g0460300	2.47478	1.18178	3.34e-05	0.000281453	cDNA|transmembrane amino acid transporter protein, putative, expressed
LOC_Os07g34006	Os07g0523965	7.72792	6.39408	0	0	cDNA|transporter family protein, putative, expressed
LOC_Os09g23110	Os09g0394500	-1.4011	-1.44211	2.03e-05	0.000178658	cDNA|transporter family protein, putative, expressed
LOC_Os01g18050	Os01g0282800	3.4382	2.59172	8.75e-14	2.07e-12	cDNA|tubulin/FtsZ domain containing protein, putative, expressed
LOC_Os03g55070	Os03g0757900	1.93373	1.86625	7.17e-176	2.23e-173	cDNA|UDP-glucose 6-dehydrogenase, putative, expressed
LOC_Os12g25690	Os12g0443500	1.80173	1.41669	1.33e-09	2.1e-08	cDNA|UDP-glucose 6-dehydrogenase, putative, expressed
LOC_Os07g07990	Os07g0176500	3.50346	2.07184	1.33e-11	2.61e-10	cDNA|uncharacterized protein At4g06744 precursor, putative, expressed
LOC_Os03g52910	Os03g0739700	1.60003	1.91839	1.05e-09	1.68e-08	cDNA|uncharacterized UPF0114 domain containing protein, expressed
LOC_Os01g32780	Os01g0511100	1.70132	1.26472	7.83e-09	1.13e-07	cDNA|universal stress protein domain containing protein, putative, expressed
LOC_Os10g42960	Os10g0580400	1.36971	1.43465	3.15e-71	4.4e-69	cDNA|urea active transporter, putative, expressed
LOC_Os12g31860	Os12g0503000	-3.35285	-1.62293	1.32e-08	1.83e-07	cDNA|ureide permease, putative, expressed
LOC_Os03g20440	Os03g0320600	2.95507	3.01886	4.7e-08	6.09e-07	cDNA|VQ domain containing protein, putative, expressed
LOC_Os09g25850	Os09g0426800	2.66223	2.15663	3.2e-31	1.85e-29	cDNA|WAX2, putative, expressed
LOC_Os03g26870	Os03g0386000	1.18131	1.22007	1.09e-17	3.34e-16	cDNA|WD-40 repeat family protein, putative, expressed
LOC_Os01g43650	Os01g0626400	2.65257	3.00998	2.85e-20	1.02e-18	cDNA|WRKY11, expressed
LOC_Os05g49100	Os05g0565900	3.48113	2.45943	1.04e-08	1.47e-07	cDNA|WRKY49, expressed
LOC_Os02g08440	Os02g0181300	1.65942	1.36298	2.35e-28	1.21e-26	cDNA|WRKY71, expressed
LOC_Os05g50610	Os05g0583000	1.53074	1.10036	3.69e-14	8.99e-13	cDNA|WRKY8, expressed
LOC_Os02g17534	Os02g0275200	1.26484	1.01512	1.03e-09	1.66e-08	cDNA|xyloglucan fucosyltransferase, putative, expressed
LOC_Os03g08320	Os03g0180900	6.67066	4.71284	6.74e-39	4.77e-37	cDNA|ZIM domain containing protein, putative, expressed
LOC_Os03g08330	Os03g0181100	1.83794	2.50566	2.39e-12	5.04e-11	cDNA|ZIM domain containing protein, putative, expressed
LOC_Os10g25290	Os10g0392400	3.4517	3.38519	4.6e-25	2.03e-23	cDNA|ZIM domain containing protein, putative, expressed
LOC_Os12g03730	Os12g0131300	4.17259	4.80913	2.55e-45	2.14e-43	cDNA|zinc finger DHHC domain-containing protein, putative, expressed
LOC_Os02g52210	Os02g0759400	1.48912	1.59478	2.08e-20	7.5e-19	cDNA|zinc finger, C3HC4 type domain containing protein, expressed
LOC_Os06g11450	Os06g0218300	2.9573	2.51053	1.97e-20	7.11e-19	cDNA|zinc finger, C3HC4 type domain containing protein, expressed
LOC_Os01g63980	Os01g0859100	2.97575	3.65753	5.44e-12	1.11e-10	cDNA|ZOS1-17 - C2H2 zinc finger protein, expressed
LOC_Os05g37190	Os05g0444200	5.60654	3.83458	1.75e-63	2.16e-61	cDNA|ZOS5-08 - C2H2 zinc finger protein, expressed
LOC_Os09g25430	Os09g0421700	5.3322	8.51964	8.54e-16	2.34e-14	cDNA|ZOS9-07 - C2H2 zinc finger protein, expressed
LOC_Os09g26210	Os09g0431900	1.63313	1.62567	1.73e-05	0.000154003	cDNA|ZOS9-12 - C2H2 zinc finger protein, expressed
