# Supplementary material for: OsPGIP1-Mediated Resistance to Bacterial Leaf Streak in Rice is Beyond Responsive to the Polygalacturonase of Xanthomonas oryzae pv. oryzicola
Source: Rice (N Y). 2019 Dec 12;12:90. doi: 10.1186/s12284-019-0352-4 (PMC6908543; doi:10.1186/s12284-019-0352-4)
Supplement: Supplementary file 5 — Additional file 5: Table S4. RNA-seq analysis of the unique DEGs of OV-24-RS vs. OV-24. [file 12284_2019_352_MOESM5_ESM.xlsx]

## Sheet: Table S4
Table S4.RNA-seq analysis of the unique DEGs of OV-24-RS vs. OV-24.
MSU_ID	RAP_ID	log2 Ratio(OV_24_RS/OV_24)	P-value	FDR	msu_description
LOC_Os01g39860	Os01g0580500	6.71425	7.01e-07	7.83e-06	cDNA|1-aminocyclopropane-1-carboxylate oxidase protein, putative, expressed
LOC_Os10g07010	Os10g0158100	5.13286	9.77e-45	8.07e-43	cDNA|3-ketoacyl-CoA synthase, putative, expressed
LOC_Os07g46790	Os07g0662900	1.25256	1.4e-167	4.13e-165	cDNA|4-alpha-glucanotransferase, putative, expressed
LOC_Os03g46200	Os03g0664800	1.62467	9.79e-08	1.22e-06	cDNA|acetyltransferase, GNAT family, putative, expressed
LOC_Os05g10310	Os05g0191500	2.14796	3.12e-63	3.8e-61	cDNA|acid phosphatase, putative, expressed
LOC_Os05g36290	Os05g0438800	1.4992	4.02e-36	2.66e-34	cDNA|actin, putative, expressed
LOC_Os09g36860	Os09g0539800	1.01955	2.31e-06	2.37e-05	cDNA|acyl carrier protein, putative, expressed
LOC_Os02g53790	Os02g0778400	1.08332	6.89e-06	6.53e-05	cDNA|adenylate kinase, putative, expressed
LOC_Os06g02000	Os06g0109600	-1.04615	0.000128602	0.00096874	cDNA|adenylate kinase, putative, expressed
LOC_Os05g32710	Os05g0393700	1.17688	4.05e-05	0.000335999	cDNA|Alpha amylase, catalytic domain containing protein, expressed
LOC_Os02g44000	Os02g0657600	1.19967	8.72e-05	0.000679526	cDNA|amino acid kinase, putative, expressed
LOC_Os01g71740	Os01g0945600	5.97728	4.9e-05	0.000399391	cDNA|amino acid permease family protein, putative, expressed
LOC_Os02g09810	Os02g0191300	1.79909	2.09e-06	2.16e-05	cDNA|amino acid transporter, putative, expressed
LOC_Os02g56300	Os02g0806900	1.22439	6.62e-12	1.34e-10	cDNA|aminotransferase, classes I and II, domain containing protein, expressed
LOC_Os03g62200	Os03g0838400	1.72012	2.39e-51	2.31e-49	cDNA|ammonium transporter protein, putative, expressed
LOC_Os02g08100	Os02g0177600	1.4864	4.97e-150	1.29e-147	cDNA|AMP-binding domain containing protein, expressed
LOC_Os08g34790	Os08g0448000	1.29039	5.79e-08	7.41e-07	cDNA|AMP-binding domain containing protein, expressed
LOC_Os02g32490	Os02g0525900	1.25322	0.000130861	0.000984007	cDNA|AMP-binding enzyme, putative, expressed
LOC_Os02g29210	Os02g0494400	1.55987	3.05e-06	3.07e-05	cDNA|ankyrin, putative, expressed
LOC_Os06g18670	Os06g0289900	1.853	8.26e-07	9.11e-06	cDNA|anthocyanidin 3-O-glucosyltransferase, putative, expressed
LOC_Os01g45110	Os01g0638000	-4.32193	1.64e-15	4.38e-14	cDNA|anthocyanin 3-O-beta-glucosyltransferase, putative, expressed
LOC_Os07g47790	Os07g0674800	7.47573	1.42e-06	1.51e-05	cDNA|AP2 domain containing protein, expressed
LOC_Os02g13870	Os02g0232900	4.6035	1.26e-53	1.27e-51	cDNA|aquaporin protein, putative, expressed
LOC_Os06g10670	Os06g0209100	6.78136	7.01e-07	7.82e-06	cDNA|aspartic proteinase nepenthesin-1 precursor, putative, expressed
LOC_Os02g48870	Os02g0720600	1.927	2e-07	2.39e-06	cDNA|aspartic proteinase nepenthesin-2 precursor, putative, expressed
LOC_Os04g37550	Os04g0448300	1.55436	1.74e-19	5.93e-18	cDNA|aspartic proteinase nepenthesin-2 precursor, putative, expressed
LOC_Os09g30414	Os09g0482200	1.56772	7.61e-20	2.66e-18	cDNA|aspartic proteinase nepenthesin-2 precursor, putative, expressed
LOC_Os03g02240	Os03g0113500	1.51096	0.000131154	0.00098592	cDNA|AT-GTL1, putative, expressed
LOC_Os06g02470	Os06g0115100	1.08559	1.01e-17	3.12e-16	cDNA|ATOZI1, putative, expressed
LOC_Os02g07870	Os02g0175400	1.61265	1.49e-06	1.57e-05	cDNA|ATP synthase, putative, expressed
LOC_Os11g47330	Os11g0696200	2.32833	1.14e-06	1.23e-05	cDNA|ATP-grasp domain containing protein, expressed
LOC_Os01g69070	Os01g0919800	-1.20431	3.1e-12	6.46e-11	cDNA|auxin efflux carrier component, putative, expressed
LOC_Os02g47660	Os02g0705500	2.91089	4.79e-11	8.9e-10	cDNA|basic helix-loop-helix, putative, expressed
LOC_Os04g32800	Os04g0400000	1.21165	6.68e-11	1.22e-09	cDNA|basic proline-rich protein, putative, expressed
LOC_Os04g32850	Os04g0401000	1.53171	3.77e-23	1.51e-21	cDNA|basic proline-rich protein, putative, expressed
LOC_Os01g03310	Os01g0123900	2.1407	0	0	cDNA|BBTI1 - Bowman-Birk type bran trypsin inhibitor precursor, expressed
LOC_Os01g03390	Os01g0124650	1.81412	2.15e-24	9.18e-23	cDNA|BBTI7 - Bowman-Birk type bran trypsin inhibitor precursor, expressed
LOC_Os10g41550	Os10g0565200	2.06012	3.24e-06	3.24e-05	cDNA|beta-amylase, putative, expressed
LOC_Os03g07540	Os03g0171700	9.14211	2.07e-16	5.93e-15	cDNA|bHLH family protein, putative, expressed
LOC_Os03g16010	Os03g0266800	1.13719	6.45e-25	2.83e-23	cDNA|BRASSINOSTEROID INSENSITIVE 1-associated receptor kinase 1 precursor, putative, expressed
LOC_Os02g20970	Os02g0313700	1	7.89e-11	1.43e-09	cDNA|C2 domain containing protein, putative, expressed
LOC_Os03g09840	Os03g0194100	1.24926	4.52e-09	6.7e-08	cDNA|C2 domain containing protein, putative, expressed
LOC_Os08g38900	Os08g0498100	1.75946	6.97e-251	3.41e-248	cDNA|caffeoyl-CoA O-methyltransferase, putative, expressed
LOC_Os05g41580	Os05g0495600	1.04657	2.16e-16	6.16e-15	cDNA|calcium-transporting ATPase, plasma membrane-type, putative, expressed
LOC_Os05g08370	Os05g0176100	1.93941	5.11e-40	3.78e-38	cDNA|CESA1 - cellulose synthase, expressed
LOC_Os01g54620	Os01g0750300	2.35364	1.87e-08	2.55e-07	cDNA|CESA4 - cellulose synthase, expressed
LOC_Os03g62090	Os03g0837100	1.40599	1.31e-07	1.61e-06	cDNA|CESA5 - cellulose synthase, expressed
LOC_Os04g41680	Os04g0494100	1.65194	1.18e-15	3.21e-14	cDNA|CHIT3 - Chitinase family protein precursor, expressed
LOC_Os06g51050	Os06g0726100	4.09741	3.28e-09	4.91e-08	cDNA|CHIT7 - Chitinase family protein precursor, expressed
LOC_Os06g51060	Os06g0726200	2.81061	3.04e-122	6.39e-120	cDNA|CHIT8 - Chitinase family protein precursor, expressed
LOC_Os10g28050	Os10g0416100	2.18372	4.48e-210	1.75e-207	cDNA|chitinase 2, putative, expressed
LOC_Os08g34280	Os08g0441500	1.37511	9.67e-14	2.28e-12	cDNA|cinnamoyl-CoA reductase, putative, expressed
LOC_Os09g11250	Os09g0284400	1.12977	3.87e-06	3.84e-05	cDNA|co-chaperone GrpE protein, putative, expressed
LOC_Os06g23114	Os06g0338200	1.98898	8.84e-27	4.3e-25	cDNA|copper methylamine oxidase precursor, putative, expressed
LOC_Os06g12460	Os06g0230100	2.94315	4.24e-18	1.34e-16	cDNA|CSLA3 - cellulose synthase-like family A; mannan synthase, expressed
LOC_Os02g55510	Os02g0798501	1.44988	1.54e-05	0.000138226	cDNA|CXXXC2 - Cysteine-rich protein with paired CXXXC motifs precursor, putative, expressed
LOC_Os03g16950	Os03g0277600	2.16993	1.83e-14	4.56e-13	cDNA|cysteine-rich repeat secretory protein 55 precursor, putative, expressed
LOC_Os05g02200	Os05g0112800	3.48196	1.47e-209	5.57e-207	cDNA|cysteine-rich repeat secretory protein 55 precursor, putative, expressed
LOC_Os01g51540	Os01g0712700	1.60942	2.35e-08	3.16e-07	cDNA|cytidine/deoxycytidylate deaminase, putative, expressed
LOC_Os01g43740	Os01g0627800	-1.73909	3.39e-14	8.27e-13	cDNA|cytochrome P450 72A1, putative, expressed
LOC_Os04g01140	Os04g0101400	1.56259	2.86e-10	4.9e-09	cDNA|cytochrome P450 93A2, putative, expressed
LOC_Os03g12660	Os03g0227700	1.28787	2.32e-12	4.91e-11	cDNA|cytochrome P450, putative, expressed
LOC_Os06g39780	Os06g0599200	8.10852	4.21e-16	1.18e-14	cDNA|cytochrome P450, putative, expressed
LOC_Os07g33580	Os07g0519600	2.98381	6.31e-16	1.75e-14	cDNA|cytochrome P450, putative, expressed
LOC_Os08g39660	Os08g0507100	4.25424	1.47e-14	3.68e-13	cDNA|cytochrome P450, putative, expressed
LOC_Os08g43390	Os08g0547300	-1.52699	5.49e-35	3.54e-33	cDNA|cytochrome P450, putative, expressed
LOC_Os09g10340	Os09g0275400	3.67722	7.44e-58	8.27e-56	cDNA|cytochrome P450, putative, expressed
LOC_Os10g36848	Os10g0512400	1.22365	2.02e-10	3.53e-09	cDNA|cytochrome P450, putative, expressed
LOC_Os07g13810	Os07g0241800	2.15078	7.15e-07	7.95e-06	cDNA|cytokinin-N-glucosyltransferase 1, putative, expressed
LOC_Os04g44250	Os04g0523700	-2.31504	1.91e-06	1.98e-05	cDNA|cytokinin-O-glucosyltransferase 3, putative, expressed
LOC_Os01g01080	Os01g0100900	1.12292	1.47e-54	1.51e-52	cDNA|decarboxylase, putative, expressed
LOC_Os10g36690	Os10g0510400	1.61813	5.22e-16	1.45e-14	cDNA|dehydration response related protein, putative, expressed
LOC_Os09g04050	Os09g0127300	3.19771	5.44e-13	1.21e-11	cDNA|dehydrogenase, putative, expressed
LOC_Os12g39620	Os12g0586000	1.10738	5.03e-82	7.9e-80	cDNA|disease resistance protein, putative, expressed
LOC_Os09g31486	Os09g0491772	1.00508	2e-26	9.47e-25	cDNA|DnaK family protein, putative, expressed
LOC_Os04g58190	Os04g0678400	4.24101	5.46e-14	1.31e-12	cDNA|dof zinc finger domain containing protein, putative, expressed
LOC_Os01g58870	Os01g0802850	1.21343	3.69e-48	3.36e-46	cDNA|domain of unknown function, DUF250 domain containing protein, expressed
LOC_Os05g49370	Os05g0568800	-1.05584	2.24e-17	6.76e-16	cDNA|DUF1645 domain containing protein, putative, expressed
LOC_Os03g17810	Os03g0287400	5.79874	5.01e-31	2.88e-29	cDNA|DUF260 domain containing protein, putative, expressed
LOC_Os07g02940	Os07g0120650	4.01923	7.47e-179	2.35e-176	cDNA|DUF538 domain containing protein, putative, expressed
LOC_Os12g02720	Os12g0120100	-3.45192	7.4e-11	1.35e-09	cDNA|DUF567 domain containing protein, putative, expressed
LOC_Os03g13050	Os03g0233000	-1.61419	1.04e-09	1.67e-08	cDNA|E2F-related protein, putative, expressed
LOC_Os11g02450	Os11g0116400	-1.05729	3.9e-05	0.00032475	cDNA|elongation factor P, putative, expressed
LOC_Os02g05744	Os02g0151300	1.38414	4.06e-09	6.03e-08	cDNA|endoglucanase, putative, expressed
LOC_Os03g52630	Os03g0736300	1.18862	7.17e-23	2.85e-21	cDNA|endoglucanase, putative, expressed
LOC_Os09g20820	Os09g0375000	2.54432	2.7e-05	0.000231265	cDNA|enolase, putative, expressed
LOC_Os04g32620	Os04g0398000	3.11984	1.67e-66	2.2e-64	cDNA|ethylene-responsive transcription factor ERF114, putative, expressed
LOC_Os01g70190	Os01g0926600	1.05047	1.73e-07	2.09e-06	cDNA|exostosin family domain containing protein, expressed
LOC_Os01g70200	Os01g0926700	2.29483	9.37e-26	4.31e-24	cDNA|exostosin family domain containing protein, expressed
LOC_Os01g60770	Os01g0823100	1.73548	3.14e-11	5.96e-10	cDNA|expansin precursor, putative, expressed
LOC_Os02g44108	Os02g0658800	4.92735	5.02e-09	7.39e-08	cDNA|expansin precursor, putative, expressed
LOC_Os10g40700	Os10g0555600	9.39446	8.78e-28	4.49e-26	cDNA|expansin precursor, putative, expressed
LOC_Os10g40720	Os10g0555900	2.04557	2.74e-46	2.35e-44	cDNA|expansin precursor, putative, expressed
LOC_Os10g40730	Os10g0556100	2.85958	4.96e-07	5.66e-06	cDNA|expansin precursor, putative, expressed
LOC_Os01g07970	Os01g0175100	1.31133	3.23e-06	3.24e-05	cDNA|expressed protein
LOC_Os01g16980	Os01g0276900	1.05661	4.12e-14	1e-12	cDNA|expressed protein
LOC_Os01g32670	Os01g0510200	-3.20227	5.05e-13	1.13e-11	cDNA|expressed protein
LOC_Os01g40290	Os01g0585200	2.96547	3.61e-05	0.000301772	cDNA|expressed protein
LOC_Os01g72009	Os01g0948600	1.14131	4.14e-27	2.04e-25	cDNA|expressed protein
LOC_Os02g06760	Os02g0163400	3.37223	4.99e-05	0.000405445	cDNA|expressed protein
LOC_Os02g10500	Os02g0198500	1.36518	4.21e-05	0.00034823	cDNA|expressed protein
LOC_Os02g12080	Os02g0212400	2.16746	3.11e-10	5.3e-09	cDNA|expressed protein
LOC_Os02g31860	Os02g0517900	1.60266	1.73e-05	0.00015395	cDNA|expressed protein
LOC_Os02g34650	Os02g0551700	1.24011	2.17e-09	3.34e-08	cDNA|expressed protein
LOC_Os02g48150	Os02g0711400	1.05202	3.52e-08	4.63e-07	cDNA|expressed protein
LOC_Os02g53350	Os02g0773500	-1.08508	2.21e-06	2.28e-05	cDNA|expressed protein
LOC_Os02g53810	Os02g0778500	1.6401	4.6e-06	4.51e-05	cDNA|expressed protein
LOC_Os03g16400	Os03g0270700	1.45662	1.81e-23	7.36e-22	cDNA|expressed protein
LOC_Os03g21270	Os03g0330300	1.09189	7.14e-38	4.92e-36	cDNA|expressed protein
LOC_Os03g48626	Os03g0692700	1.4386	3.17e-60	3.66e-58	cDNA|expressed protein
LOC_Os03g53540	Os03g0746900	2.82479	1.88e-11	3.66e-10	cDNA|expressed protein
LOC_Os04g01500	Os04g0105200	6.3733	6.57e-25	2.88e-23	cDNA|expressed protein
LOC_Os04g05650	Os04g0142400	3.34792	1e-08	1.42e-07	cDNA|expressed protein
LOC_Os04g06590	Os04g0150300	1.47765	9.5e-05	0.000734373	cDNA|expressed protein
LOC_Os04g45750	Os04g0541100	3	8.24e-12	1.65e-10	cDNA|expressed protein
LOC_Os05g02450	Os05g0115100	4.35755	2.35e-10	4.06e-09	cDNA|expressed protein
LOC_Os05g32960	Os05g0396900	4.33985	4.2e-06	4.14e-05	cDNA|expressed protein
LOC_Os05g41050	Os05g0489500	-5.78572	6.68e-15	1.72e-13	cDNA|expressed protein
LOC_Os06g02810	Os06g0118900	3.19754	3.21e-06	3.22e-05	cDNA|expressed protein
LOC_Os06g02830	Os06g0119100	1.92405	1.26e-23	5.16e-22	cDNA|expressed protein
LOC_Os06g14780	Os06g0260000	1.64228	1.24e-18	4.02e-17	cDNA|expressed protein
LOC_Os06g36050	Os06g0554300	1.56866	4.09e-05	0.000339219	cDNA|expressed protein
LOC_Os06g38970	Os06g0589600	1.39699	2.54e-19	8.61e-18	cDNA|expressed protein
LOC_Os06g39110	Os06g0591200	2.31578	4.93e-12	1.01e-10	cDNA|expressed protein
LOC_Os07g43010	Os07g0622900	1.30839	8.33e-17	2.44e-15	cDNA|expressed protein
LOC_Os07g43990	Os07g0633600	1.95061	1.73e-06	1.82e-05	cDNA|expressed protein
LOC_Os07g47970	Os07g0676800	1.15099	1.4e-06	1.5e-05	cDNA|expressed protein
LOC_Os09g24590	Os09g0412400	1.40832	9.17e-06	8.56e-05	cDNA|expressed protein
LOC_Os09g33530	Os09g0509500	3.32057	5.19e-51	4.99e-49	cDNA|expressed protein
LOC_Os11g02630	Os11g0118600	8.19476	1.75e-19	5.97e-18	cDNA|expressed protein
LOC_Os11g07950	Os11g0182100	3.45438	5.59e-14	1.34e-12	cDNA|expressed protein
LOC_Os11g08090	Os11g0183800	1.0458	3.93e-07	4.55e-06	cDNA|expressed protein
LOC_Os11g29680	Os11g0488400	1.30666	1.41e-05	0.000128251	cDNA|expressed protein
LOC_Os12g25090	Os12g0437800	4.08746	1.21e-08	1.69e-07	cDNA|expressed protein
LOC_Os12g33130	Os12g0516000	-1.47515	3.07e-41	2.3e-39	cDNA|expressed protein
LOC_Os12g38810	Os12g0577200	2.52621	5.25e-11	9.72e-10	cDNA|expressed protein
LOC_Os12g44230	Os12g0639600	2.47131	4.95e-08	6.4e-07	cDNA|expressed protein
LOC_Os04g29090	Os04g0360500	1.84549	8.26e-07	9.11e-06	cDNA|FAD-binding and arabino-lactone oxidase domains containing protein, putative, expressed
LOC_Os05g48900	Os05g0563600	5.65153	7.73e-27	3.78e-25	cDNA|fasciclin domain containing protein, expressed
LOC_Os02g13190	Os02g0225200	-1.01137	5.48e-06	5.29e-05	cDNA|F-box family protein, putative, expressed
LOC_Os11g01530	Os11g0106700	1.01445	3.6e-130	8.05e-128	cDNA|ferritin-1, chloroplast precursor, putative, expressed
LOC_Os12g01530	Os12g0106000	1.04859	1.77e-144	4.46e-142	cDNA|ferritin-1, chloroplast precursor, putative, expressed
LOC_Os01g25010	Os01g0352100	-1.14115	2.64e-08	3.52e-07	cDNA|flavonol synthase/flavanone 3-hydroxylase, putative, expressed
LOC_Os10g41020	Os10g0559500	2.51377	5.52e-06	5.32e-05	cDNA|flavonol synthase/flavanone 3-hydroxylase, putative, expressed
LOC_Os01g70730	Os01g0933500	-2.21459	9.89e-05	0.000761463	cDNA|flowering promoting factor-like 1, putative, expressed
LOC_Os10g39020	Os10g0534700	2.42403	3.39e-06	3.38e-05	cDNA|fringe-related protein, putative, expressed
LOC_Os01g02880	Os01g0118000	1.32551	3.4e-44	2.77e-42	cDNA|fructose-bisphospate aldolase isozyme, putative, expressed
LOC_Os10g02584	Os10g0115200	2.81532	8.9e-56	9.52e-54	cDNA|GAGA-binding protein, putative, expressed
LOC_Os03g47270	Os03g0676300	1.91335	2.18e-25	9.75e-24	cDNA|GCRP4 - Glycine and cysteine rich family protein precursor, expressed
LOC_Os01g11620	Os01g0214600	1.66376	5.53e-05	0.000445928	cDNA|GDSL-like lipase/acylhydrolase, putative, expressed
LOC_Os05g06710	Os05g0159200	1.34821	4.51e-12	9.28e-11	cDNA|GDSL-like lipase/acylhydrolase, putative, expressed
LOC_Os06g24404	Os06g0351500	3.53605	7.58e-06	7.14e-05	cDNA|GDSL-like lipase/acylhydrolase, putative, expressed
LOC_Os09g39430	Os09g0567800	1.6113	2.08e-17	6.31e-16	cDNA|GDSL-like lipase/acylhydrolase, putative, expressed
LOC_Os01g55240	Os01g0757200	2.18269	6.62e-11	1.21e-09	cDNA|gibberellin 2-beta-dioxygenase, putative, expressed
LOC_Os06g20200	Os06g0306600	1.38348	2.85e-05	0.000243884	cDNA|gibberellin receptor GID1L2, putative, expressed
LOC_Os08g37030	Os08g0475000	1.54124	1.46e-07	1.78e-06	cDNA|gibberellin receptor GID1L2, putative, expressed
LOC_Os08g37060	Os08g0475400	1.09142	1.03e-07	1.28e-06	cDNA|gibberellin receptor GID1L2, putative, expressed
LOC_Os07g35350	Os07g0538000	7.66534	1.21e-13	2.84e-12	cDNA|glucan endo-1,3-beta-glucosidase precursor, putative, expressed
LOC_Os07g35480	Os07g0539100	3.22973	6.92e-10	1.13e-08	cDNA|glucan endo-1,3-beta-glucosidase precursor, putative, expressed
LOC_Os01g34890	Os01g0533100	1.84435	1.46e-06	1.54e-05	cDNA|GLUCAN SYNTHASE-LIKE protein, putative, expressed
LOC_Os09g26160	Os09g0431200	1.02554	1.99e-09	3.07e-08	cDNA|glutamate receptor, putative, expressed
LOC_Os01g72120	Os01g0949700	1.34104	2e-05	0.000176207	cDNA|glutathione S-transferase, putative, expressed
LOC_Os01g63580	Os01g0855000	3.70044	1.12e-06	1.21e-05	cDNA|glycerol-3-phosphate acyltransferase, putative, expressed
LOC_Os11g45400	Os11g0679700	4.26838	7.35e-132	1.69e-129	cDNA|glycerol-3-phosphate acyltransferase, putative, expressed
LOC_Os02g31030	Os02g0514500	1.56071	1.16e-17	3.56e-16	cDNA|glycerophosphoryl diester phosphodiesterase family protein, putative, expressed
LOC_Os05g15770	Os05g0247100	3.32587	0	0	cDNA|glycosyl hydrolase, putative, expressed
LOC_Os11g47600	Os11g0702100	3.91966	8.54e-08	1.07e-06	cDNA|glycosyl hydrolase, putative, expressed
LOC_Os10g39840	Os10g0545500	4.10281	5.31e-12	1.08e-10	cDNA|glycosyl hydrolases family 16, putative, expressed
LOC_Os01g51570	Os01g0713200	1.36074	1.35e-39	9.88e-38	cDNA|glycosyl hydrolases family 17, putative, expressed
LOC_Os01g71340	Os01g0940700	1.14053	1.74e-26	8.28e-25	cDNA|glycosyl hydrolases family 17, putative, expressed
LOC_Os01g52710	Os01g0727100	4.32193	2.16e-06	2.22e-05	cDNA|glycosyl transferase 8 domain containing protein, putative, expressed
LOC_Os01g65780	Os01g0880200	1.9944	2.18e-61	2.55e-59	cDNA|glycosyl transferase, putative, expressed
LOC_Os04g01280	Os04g0103100	1.13224	3.05e-16	8.64e-15	cDNA|glycosyltransferase family 43 protein, putative, expressed
LOC_Os01g02930	Os01g0119000	3.91754	3.11e-07	3.65e-06	cDNA|glycosyltransferase protein, putative, expressed
LOC_Os02g22480	Os02g0330200	2.88501	8.58e-11	1.55e-09	cDNA|glycosyltransferase, putative, expressed
LOC_Os01g09880	Os01g0195400	2.83735	4.96e-07	5.66e-06	cDNA|harpin-induced protein 1 domain containing protein, expressed
LOC_Os04g58850	Os04g0685300	1.11684	3.32e-13	7.51e-12	cDNA|harpin-induced protein 1 domain containing protein, expressed
LOC_Os12g38180	Os12g0569700	1.28424	1.01e-93	1.74e-91	cDNA|heat shock cognate 70 kDa protein 2, putative, expressed
LOC_Os09g30412	Os09g0482100	8.73471	7.48e-35	4.8e-33	cDNA|heat shock protein, putative, expressed
LOC_Os04g48070	Os04g0569100	1.51457	3.91e-07	4.54e-06	cDNA|homeobox and START domains containing protein, putative, expressed
LOC_Os09g21180	Os09g0379600	-1.18946	1.01e-27	5.16e-26	cDNA|homeobox associated leucine zipper, putative, expressed
LOC_Os03g12110	Os03g0221200	3.09192	8.97e-15	2.3e-13	cDNA|homocysteine S-methyltransferase protein, putative, expressed
LOC_Os10g07200	Os10g0159600	6.91886	5.86e-06	5.62e-05	cDNA|hsp20/alpha crystallin family protein, putative, expressed
LOC_Os10g07210	Os10g0159700	3.43296	2.67e-05	0.000229498	cDNA|hsp20/alpha crystallin family protein, putative, expressed
LOC_Os01g07420	Os01g0168800	3.92283	1.35e-10	2.39e-09	cDNA|hydrolase, alpha/beta fold family protein, putative, expressed
LOC_Os06g04460	Os06g0136000	1.23479	8.71e-07	9.58e-06	cDNA|hypersensitive-induced response protein, putative, expressed
LOC_Os11g32100	Os11g0523700	6.84549	4.13e-08	5.39e-07	cDNA|inducer of CBF expression 1, putative, expressed
LOC_Os08g01670	Os08g0108100	1.72174	1.29e-09	2.03e-08	cDNA|invertase/pectin methylesterase inhibitor family protein, putative, expressed
LOC_Os12g14440	Os12g0247700	4.93587	7.57e-24	3.13e-22	cDNA|Jacalin-like lectin domain containing protein, putative, expressed
LOC_Os02g41590	Os02g0625500	1.61522	4.54e-95	7.96e-93	cDNA|kinase, pfkB family, putative, expressed
LOC_Os01g62490	Os01g0842500	6.55459	1.7e-07	2.06e-06	cDNA|laccase precursor protein, putative, expressed
LOC_Os08g33720	Os08g0434300	1.76793	5.33e-108	1.01e-105	cDNA|lactate/malate dehydrogenase, putative, expressed
LOC_Os06g37150	Os06g0567900	2.0209	6.6e-55	6.83e-53	cDNA|L-ascorbate oxidase precursor, putative, expressed
LOC_Os06g29810	Os06g0494100	1.11864	1.98e-06	2.05e-05	cDNA|lectin protein kinase family protein, putative, expressed
LOC_Os10g02970	Os10g0119200	5.22239	3.53e-13	7.95e-12	cDNA|Leucine rich repeat N-terminal domain containing protein, putative, expressed
LOC_Os10g33130	Os10g0469600	1.06314	1.18e-07	1.46e-06	cDNA|leucine-rich repeat receptor protein kinase EXS precursor, putative, expressed
LOC_Os04g53810	Os04g0630400	1.29049	5.71e-12	1.16e-10	cDNA|leucoanthocyanidin reductase, putative, expressed
LOC_Os01g49820	Os01g0693300	1.52356	3.06e-09	4.6e-08	cDNA|lipid phosphatase protein, putative, expressed
LOC_Os08g39840	Os08g0508800	3.19417	4.71e-36	3.11e-34	cDNA|lipoxygenase, chloroplast precursor, putative, expressed
LOC_Os08g39850	Os08g0509100	1.54641	4.25e-26	1.99e-24	cDNA|lipoxygenase, chloroplast precursor, putative, expressed
LOC_Os01g62980	Os01g0849000	4.97353	5.89e-87	9.68e-85	cDNA|LTPL101 - Protease inhibitor/seed storage/LTP family protein precursor, expressed
LOC_Os12g02310	Os12g0115050	2.79597	0	0	cDNA|LTPL11 - Protease inhibitor/seed storage/LTP family protein precursor, expressed
LOC_Os03g01320	Os03g0103300	4.53498	0	0	cDNA|LTPL116 - Protease inhibitor/seed storage/LTP family protein precursor, expressed
LOC_Os12g02320	Os12g0115100	1.06788	0	0	cDNA|LTPL12 - Protease inhibitor/seed storage/LTP family protein precursor, expressed
LOC_Os04g52250	Os04g0612300	1.63719	8.61e-39	6.04e-37	cDNA|LTPL123 - Protease inhibitor/seed storage/LTP family protein precursor, expressed
LOC_Os04g52260	Os04g0612500	1.78202	0	0	cDNA|LTPL124 - Protease inhibitor/seed storage/LTP family protein precursor, expressed
LOC_Os10g36170	Os10g0505700	1.22743	1.56e-12	3.34e-11	cDNA|LTPL160 - Protease inhibitor/seed storage/LTP family protein precursor, expressed
LOC_Os07g18990	Os07g0290200	2.86064	6.35e-49	5.9e-47	cDNA|LTPL40 - Protease inhibitor/seed storage/LTP family protein precursor, expressed
LOC_Os05g41030	Os05g0489200	1.37446	5.78e-34	3.62e-32	cDNA|LTPL67 - Protease inhibitor/seed storage/LTP family protein precursor, expressed
LOC_Os08g42040	Os08g0532800	1.29734	3.84e-39	2.74e-37	cDNA|LTPL80 - Protease inhibitor/seed storage/LTP family protein precursor, expressed
LOC_Os11g02424	Os11g0116200	1.13968	3.33e-132	7.72e-130	cDNA|LTPL9 - Protease inhibitor/seed storage/LTP family protein precursor, expressed
LOC_Os05g38720	Os05g0462500	2.44184	9.85e-11	1.77e-09	cDNA|Lung seven transmembrane receptor domain containing protein, putative, expressed
LOC_Os03g63540	Os03g0852400	4.63097	5.66e-07	6.41e-06	cDNA|lysine-rich arabinogalactan protein 19 precursor, putative, expressed
LOC_Os01g69010	Os01g0919100	-1.64853	2.38e-06	2.43e-05	cDNA|MATE efflux protein, putative, expressed
LOC_Os02g50340	Os02g0736300	4.22239	0.000114497	0.00087047	cDNA|membrane attack complex component/perforin/complement C9, putative, expressed
LOC_Os03g09900	Os03g0194900	1.59386	4.73e-21	1.76e-19	cDNA|membrane protein, putative, expressed
LOC_Os08g10630	Os08g0207500	-1.58701	6.14e-31	3.51e-29	cDNA|metal cation transporter, putative, expressed
LOC_Os03g60090	Os03g0815200	1.54517	4.29e-192	1.48e-189	cDNA|methylenetetrahydrofolate reductase, putative, expressed
LOC_Os06g46500	Os06g0678800	7.46761	4.4e-47	3.86e-45	cDNA|monocopper oxidase, putative, expressed
LOC_Os01g67580	Os01g0902100	-1.26483	1.84e-24	7.93e-23	cDNA|multidrug resistance-associated protein, putative, expressed
LOC_Os04g13210	Os04g0209200	1.12801	1.07e-06	1.16e-05	cDNA|multidrug resistance-associated protein, putative, expressed
LOC_Os02g42850	Os02g0641300	4.55459	2.16e-06	2.22e-05	cDNA|MYB family transcription factor, putative, expressed
LOC_Os02g46780	Os02g0695200	4.66676	3.03e-13	6.86e-12	cDNA|MYB family transcription factor, putative, expressed
LOC_Os06g45890	Os06g0670300	2.72935	1.34e-24	5.76e-23	cDNA|MYB family transcription factor, putative, expressed
LOC_Os07g43580	Os07g0629000	1.04246	1.83e-13	4.23e-12	cDNA|MYB family transcription factor, putative, expressed
LOC_Os11g01480	Os11g0106100	2.19311	2.38e-11	4.58e-10	cDNA|MYB family transcription factor, putative, expressed
LOC_Os12g01490	Os12g0105600	3.89907	1.41e-25	6.41e-24	cDNA|MYB family transcription factor, putative, expressed
LOC_Os06g05130	Os06g0143400	1.11126	1.36e-27	6.88e-26	cDNA|myristoyl-acyl carrier protein thioesterase, chloroplast precursor, putative, expressed
LOC_Os01g73790	Os01g0969100	1.32623	3.73e-09	5.57e-08	cDNA|NAD dependent epimerase/dehydratase family protein, putative, expressed
LOC_Os03g05520	Os03g0149200	3.30812	9.28e-05	0.000719722	cDNA|nicotiana lesion-inducing like, putative, expressed
LOC_Os02g30910	Os02g0513100	7.24793	2.04e-08	2.76e-07	cDNA|nodulin MtN3 family protein, putative, expressed
LOC_Os04g34490	Os04g0422300	-7.55459	7.19e-54	7.29e-52	cDNA|nodulin, putative, expressed
LOC_Os07g37100	Os07g0557100	1.43741	1.26e-09	1.99e-08	cDNA|nucleoside transporter, putative, expressed
LOC_Os08g06100	Os08g0157500	1.39335	1.37e-231	6.1e-229	cDNA|O-methyltransferase, putative, expressed
LOC_Os04g35520	Os04g0434800	1.20767	2.11e-29	1.12e-27	cDNA|OsAPx7 - Stromal Ascorbate Peroxidase encoding gene 5,8, expressed
LOC_Os02g35530	Os02g0563000	4.05889	5.94e-05	0.000477015	cDNA|OsFBK8 - F-box domain and kelch repeat containing protein, expressed
LOC_Os01g59180	Os01g0806200	1.76965	6.6e-14	1.58e-12	cDNA|OsFBX27 - F-box domain containing protein, expressed
LOC_Os05g42150	Os05g0500900	7.16993	4.17e-12	8.62e-11	cDNA|OsGH3.4 - Probable indole-3-acetic acid-amido synthetase, expressed
LOC_Os06g48810	Os06g0701700	3.07039	1.08e-05	0.000100171	cDNA|OsHKT2;1 - Na+ transporter, expressed
LOC_Os01g09450	Os01g0190300	1.26791	1.27e-14	3.22e-13	cDNA|OsIAA2 - Auxin-responsive Aux/IAA gene family member, expressed
LOC_Os06g45650	Os06g0667266	2.1316	6.03e-09	8.84e-08	cDNA|OsMADS30 - MADS-box family gene with MIKCc type-box, expressed
LOC_Os12g38150	Os12g0569300	1.78834	5.9e-10	9.77e-09	cDNA|osmotin, putative, expressed
LOC_Os04g47360	Os04g0561500	-1.16966	0	0	cDNA|OsPOP9 - Putative Prolyl Oligopeptidase homologue, expressed
LOC_Os05g06660	Os05g0158500	1.06631	1.72e-06	1.81e-05	cDNA|OsSCP26 - Putative Serine Carboxypeptidase homologue, expressed
LOC_Os04g03796	Os04g0127200	1.5025	5.07e-11	9.38e-10	cDNA|OsSub37 - Putative Subtilisin homologue, expressed
LOC_Os05g36010	Os05g0435800	1.26935	7.51e-05	0.000592053	cDNA|OsSub47 - Putative Subtilisin homologue, expressed
LOC_Os01g16910	Os01g0276200	1.2287	1.4e-07	1.71e-06	cDNA|outer mitochondrial membrane porin, putative, expressed
LOC_Os08g32170	Os08g0417100	1.1268	4.69e-06	4.59e-05	cDNA|oxidoreductase, 2OG-FeII oxygenase domain containing protein, putative, expressed
LOC_Os01g62880	Os01g0847800	1.17913	8.9e-11	1.6e-09	cDNA|oxidoreductase, aldo/keto reductase family protein, putative, expressed
LOC_Os02g57240	Os02g0817500	1.05401	7.49e-12	1.5e-10	cDNA|oxidoreductase, aldo/keto reductase family protein, putative, expressed
LOC_Os02g32620	Os02g0527900	1.21573	1.65e-05	0.000148221	cDNA|PAN domain-containing protein At5g03700 precursor, putative, expressed
LOC_Os01g65380	Os01g0874700	1.09883	1.15e-11	2.27e-10	cDNA|patellin protein, putative, expressed
LOC_Os03g18850	Os03g0300400	4.26839	0	0	cDNA|pathogenesis-related Bet v I family protein, putative, expressed
LOC_Os12g36830	Os12g0555000	1.71706	3.82e-55	3.98e-53	cDNA|pathogenesis-related Bet v I family protein, putative, expressed
LOC_Os05g05640	Os05g0149000	1.70044	0.000131604	0.000988431	cDNA|pectinesterase inhibitor domain containing protein, putative, expressed
LOC_Os01g20980	Os01g0311800	3.4975	8.4e-10	1.36e-08	cDNA|pectinesterase, putative, expressed
LOC_Os07g41650	Os07g0607400	1.71549	5.22e-06	5.05e-05	cDNA|pectinesterase, putative, expressed
LOC_Os08g41730	Os08g0529100	2.08139	2.92e-10	4.99e-09	cDNA|peptidase, T1 family, putative, expressed
LOC_Os02g48570	Os02g0716800	5.03342	6.54e-10	1.07e-08	cDNA|peptide transporter PTR2, putative, expressed
LOC_Os01g22230	Os01g0326000	7.30378	8.39e-08	1.06e-06	cDNA|peroxidase precursor, putative, expressed
LOC_Os01g22370	Os01g0327400	1.78933	2.05e-32	1.24e-30	cDNA|peroxidase precursor, putative, expressed
LOC_Os04g59200	Os04g0688500	6.84549	5.86e-06	5.63e-05	cDNA|peroxidase precursor, putative, expressed
LOC_Os06g35520	Os06g0547400	5.91707	4.46e-180	1.44e-177	cDNA|peroxidase precursor, putative, expressed
LOC_Os07g48010	Os07g0677100	8.20888	0	0	cDNA|peroxidase precursor, putative, expressed
LOC_Os08g02110	Os08g0113000	3.03892	2.59e-08	3.46e-07	cDNA|peroxidase precursor, putative, expressed
LOC_Os02g41630	Os02g0626100	1.62684	6.07e-210	2.34e-207	cDNA|phenylalanine ammonia-lyase, putative, expressed
LOC_Os02g41680	Os02g0627100	2.06832	2.05e-39	1.49e-37	cDNA|phenylalanine ammonia-lyase, putative, expressed
LOC_Os01g06500	Os01g0158400	1.27208	3.57e-05	0.000299148	cDNA|PHLOEM 2-LIKE A5, putative, expressed
LOC_Os03g27230	Os03g0389700	1.49256	3.64e-29	1.9e-27	cDNA|phospho-2-dehydro-3-deoxyheptonate aldolase, chloroplast precursor, putative, expressed
LOC_Os11g04320	Os11g0138600	-7.39232	1.29e-06	1.38e-05	cDNA|phosphoglycerate mutase, putative, expressed
LOC_Os07g30150	Os07g0484800	3.23447	9.28e-05	0.000720161	cDNA|phosphoribosyl transferase, putative, expressed
LOC_Os02g41890	Os02g0629400	1.70598	3.67e-10	6.22e-09	cDNA|phytosulfokine receptor precursor, putative, expressed
LOC_Os03g52390	Os03g0734300	3.42658	1.57e-58	1.79e-56	cDNA|PIII1 - Proteinase inhibitor II family protein precursor, expressed
LOC_Os03g52370	Os03g0734100	5.46307	2.22e-35	1.45e-33	cDNA|PIII4 - Proteinase inhibitor II family protein precursor, expressed
LOC_Os03g52380	Os03g0734200	3.21676	1.1e-19	3.82e-18	cDNA|PIII5 - Proteinase inhibitor II family protein precursor, expressed
LOC_Os03g14250	Os03g0246500	2.53605	9.08e-11	1.63e-09	cDNA|plant protein of unknown function DUF869 domain containing protein, expressed
LOC_Os02g52180	Os02g0758800	3.2854	9.28e-05	0.000719942	cDNA|plastocyanin-like domain containing protein, putative, expressed
LOC_Os07g02200	Os07g0112700	7.65821	1.42e-06	1.51e-05	cDNA|plastocyanin-like domain containing protein, putative, expressed
LOC_Os01g42380	Os01g0609300	1.04517	7.14e-14	1.7e-12	cDNA|pleiotropic drug resistance protein, putative, expressed
LOC_Os01g42410	Os01g0609900	2.32193	3.18e-08	4.22e-07	cDNA|pleiotropic drug resistance protein, putative, expressed
LOC_Os12g28770	Os12g0472800	4.45251	1.43e-16	4.13e-15	cDNA|POEI19 - Pollen Ole e I allergen and extensin family protein precursor, expressed
LOC_Os03g22230	Os03g0342100	-2.09212	6.59e-10	1.08e-08	cDNA|POEI47 - Pollen Ole e I allergen and extensin family protein precursor, expressed
LOC_Os07g44400	Os07g0638000	1.68182	7.18e-06	6.79e-05	cDNA|POK1, putative, expressed
LOC_Os06g36740	Os06g0563000	1.11026	1.77e-09	2.75e-08	cDNA|pollen-specific protein SF21, putative, expressed
LOC_Os08g39550	Os08g0505900	1.4125	1.56e-07	1.89e-06	cDNA|polygalacturonase inhibitor 2 precursor, putative, expressed
LOC_Os01g43160	Os01g0618900	1.11122	3.9e-07	4.53e-06	cDNA|polygalacturonase, putative, expressed
LOC_Os06g15910	Os06g0270200	2.72247	1.19e-30	6.68e-29	cDNA|potassium transporter, putative, expressed
LOC_Os11g02389	Os11g0115400	1.5356	0	0	cDNA|protease inhibitor/seed storage/LTP family, putative, expressed
LOC_Os11g10710	Os11g0213000	3.1841	7.94e-21	2.92e-19	cDNA|protein kinase domain containing protein, expressed
LOC_Os04g56110	Os04g0655300	1.03355	1.19e-37	8.13e-36	cDNA|protein kinase, putative, expressed
LOC_Os06g13320	Os06g0241100	1.02425	9.52e-07	1.04e-05	cDNA|protein kinase, putative, expressed
LOC_Os03g11440	Os03g0213100	1.00813	7.1e-26	3.27e-24	cDNA|protein transport protein Sec61 subunit alpha, putative, expressed
LOC_Os01g16960	Os01g0276700	1.07717	2.73e-19	9.22e-18	cDNA|pyruvate kinase, putative, expressed
LOC_Os04g28850	Os04g0357700	7.33092	9.95e-05	0.000764779	cDNA|RALFL36 - Rapid ALkalinization Factor RALF family protein precursor, expressed
LOC_Os03g13860	Os03g0242200	2.22294	1.51e-19	5.17e-18	cDNA|ras-related protein, putative, expressed
LOC_Os11g36200	Os11g0570000	1.57424	7.2e-06	6.81e-05	cDNA|receptor-like protein kinase 2 precursor, putative, expressed
LOC_Os01g13800	Os01g0239700	1.06199	1.21e-59	1.39e-57	cDNA|receptor-like protein kinase 5 precursor, putative, expressed
LOC_Os02g12010	Os02g0211600	5.47032	1.13e-14	2.88e-13	cDNA|receptor-like protein kinase precursor, putative, expressed
LOC_Os11g07100	Os11g0172150	1.81124	6.04e-10	9.97e-09	cDNA|receptor-like protein kinase precursor, putative, expressed
LOC_Os11g40970	Os11g0625900	1.70402	5.92e-05	0.000475631	cDNA|receptor-like protein kinase precursor, putative, expressed
LOC_Os07g35140	Os07g0535800	1.48543	2.87e-13	6.53e-12	cDNA|receptor-like serine-threonine protein kinase, putative, expressed
LOC_Os02g52810	Os02g0767000	1.16631	1.01e-18	3.28e-17	cDNA|remorin C-terminal domain containing protein, putative, expressed
LOC_Os06g03830	Os06g0129100	1.5806	1.03e-29	5.56e-28	cDNA|retinol dehydrogenase, putative, expressed
LOC_Os01g47200	Os01g0661000	1.16487	1.59e-09	2.49e-08	cDNA|retrotransposon protein, putative, unclassified, expressed
LOC_Os04g34170	Os04g0418800	7.97728	2.46e-13	5.63e-12	cDNA|retrotransposon protein, putative, unclassified, expressed
LOC_Os06g49350	Os06g0707350	-4.18982	2.76e-05	0.000236605	cDNA|retrotransposon protein, putative, unclassified, expressed
LOC_Os02g01220	Os02g0102300	-1.17612	2.06e-11	3.99e-10	cDNA|rhodanese-like domain containing protein, putative, expressed
LOC_Os09g36680	Os09g0537700	2.45933	0	0	cDNA|ribonuclease T2 family domain containing protein, expressed
LOC_Os09g36700	Os09g0538000	5.02203	0	0	cDNA|ribonuclease T2 family domain containing protein, expressed
LOC_Os04g52361	Os04g0613600	2.14173	4.72e-162	1.32e-159	cDNA|ribosomal protein S17, putative, expressed
LOC_Os05g13770	Os05g0224700	-1.17688	7.72e-06	7.26e-05	cDNA|RNA polymerase Rpb7, N-terminal domain containing protein, expressed
LOC_Os01g65550	Os01g0876800	1.85904	8.87e-10	1.43e-08	cDNA|RNA recognition motif containing protein, putative, expressed
LOC_Os11g01074	Os11g0101200	-1.15958	2.35e-13	5.38e-12	cDNA|RNase P subunit p30, putative, expressed
LOC_Os01g66610	Os01g0889900	1.1707	6.87e-09	9.95e-08	cDNA|serine/threonine-protein kinase receptor precursor, putative, expressed
LOC_Os12g01740	Os12g0108100	1.48543	7.32e-05	0.0005787	cDNA|serine/threonine-protein kinase, putative, expressed
LOC_Os04g33240	Os04g0405300	3.26254	2.14e-43	1.7e-41	cDNA|sex determination protein tasselseed-2, putative, expressed
LOC_Os02g10780	Os02g0202200	1.45713	1.74e-07	2.1e-06	cDNA|SPX domain containing protein, putative, expressed
LOC_Os03g21040	Os03g0327600	1.32588	6.47e-19	2.13e-17	cDNA|stress responsive protein, putative, expressed
LOC_Os03g08550	Os03g0183800	1.14066	2.29e-06	2.35e-05	cDNA|STRUBBELIG-RECEPTOR FAMILY 6 precursor, putative, expressed
LOC_Os03g27990	Os03g0397700	2.42951	2.44e-43	1.93e-41	cDNA|STRUBBELIG-RECEPTOR FAMILY 7 precursor, putative, expressed
LOC_Os03g28330	Os03g0401366	1.80047	7.36e-14	1.75e-12	cDNA|sucrose synthase, putative, expressed
LOC_Os04g24430	Os04g0309600	2.33703	1.54e-05	0.000138738	cDNA|sucrose synthase, putative, expressed
LOC_Os01g52130	Os01g0719300	8.35579	9.76e-294	5.92e-291	cDNA|sulfate transporter, putative, expressed
LOC_Os01g45640	Os01g0644000	2.74531	2.39e-37	1.62e-35	cDNA|tat pathway signal sequence family protein, expressed
LOC_Os07g03140	Os07g0123400	1.98351	1.13e-06	1.22e-05	cDNA|ternary complex factor MIP1, putative, expressed
LOC_Os01g74570	Os01g0977100	6.82018	2.41e-05	0.000209537	cDNA|tetraspanin family protein, putative, expressed
LOC_Os03g46060	Os03g0663400	3.42247	1.03e-80	1.58e-78	cDNA|thaumatin family domain containing protein, expressed
LOC_Os12g38120	Os12g0568900	4.19202	3.28e-09	4.91e-08	cDNA|thaumatin family domain containing protein, expressed
LOC_Os12g43380	Os12g0628600	2.05845	0	0	cDNA|thaumatin, putative, expressed
LOC_Os12g43390	Os12g0629300	1.82528	1.33e-12	2.87e-11	cDNA|thaumatin, putative, expressed
LOC_Os12g43440	Os12g0630100	1.45138	3.07e-14	7.51e-13	cDNA|thaumatin, putative, expressed
LOC_Os01g06660	Os01g0160100	1.01336	3.45e-05	0.000289602	cDNA|thiamine pyrophosphate enzyme, C-terminal TPP binding domain containing protein, expressed
LOC_Os07g35370	Os07g0538200	1.54253	2.29e-05	0.000199641	cDNA|TKL_IRAK_DUF26-lc.15 - DUF26 kinases have homology to DUF26 containing loci, expressed
LOC_Os07g35380	Os07g0538300	2.91754	2.32e-06	2.38e-05	cDNA|TKL_IRAK_DUF26-lc.16 - DUF26 kinases have homology to DUF26 containing loci, expressed
LOC_Os07g35390	Os07g0538400	1.48543	1.42e-05	0.000129044	cDNA|TKL_IRAK_DUF26-lc.17 - DUF26 kinases have homology to DUF26 containing loci, expressed
LOC_Os07g35540	Os07g0539700	1.4583	1.01e-17	3.11e-16	cDNA|TKL_IRAK_DUF26-lc.19 - DUF26 kinases have homology to DUF26 containing loci, expressed
LOC_Os06g05804	Os06g0151300	1.2847	2.97e-05	0.000253352	cDNA|trafficking protein particle complex subunit 4, putative, expressed
LOC_Os05g48650	Os05g0560200	2.31861	1.76e-18	5.66e-17	cDNA|transcription factor HBP-1b, putative, expressed
LOC_Os01g18744	Os01g0291500	3.39055	6.36e-29	3.31e-27	cDNA|transferase family protein, putative, expressed
LOC_Os02g28220	Os02g0484200	-2.76553	1.19e-05	0.000109713	cDNA|transferase family protein, putative, expressed
LOC_Os05g08640	Os05g0179300	1.28997	2.36e-33	1.46e-31	cDNA|transferase family protein, putative, expressed
LOC_Os09g37200	Os09g0544000	6.32193	1.19e-05	0.00010928	cDNA|transferase family protein, putative, expressed
LOC_Os10g23820	Os10g0380100	6.67243	1.42e-06	1.51e-05	cDNA|transferase family protein, putative, expressed
LOC_Os04g19740	Os04g0266900	1.22013	1.42e-10	2.51e-09	cDNA|transketolase, chloroplast precursor, putative, expressed
LOC_Os08g17370	Os08g0276000	2.13841	6.52e-11	1.19e-09	cDNA|transmembrane 9 superfamily member, putative, expressed
LOC_Os01g41420	Os01g0597600	2.81908	5.92e-08	7.57e-07	cDNA|transmembrane amino acid transporter protein, putative, expressed
LOC_Os01g51040	Os01g0706700	1.19062	1.17e-09	1.85e-08	cDNA|transmembrane protein 16K, putative, expressed
LOC_Os06g51100	Os06g0726600	2.93198	2.76e-07	3.27e-06	cDNA|transmembrane protein, putative, expressed
LOC_Os10g04290	Os10g0132500	1.32716	5.16e-05	0.000418377	cDNA|transposon protein, putative, CACTA, En/Spm sub-class, expressed
LOC_Os08g41780	Os08g0529800	3.44781	5.59e-14	1.34e-12	cDNA|triacylglycerol lipase precursor, putative, expressed
LOC_Os06g42560	Os06g0632200	1.77392	2.57e-37	1.73e-35	cDNA|tryptophan synthase beta chain 2, putative, expressed
LOC_Os07g12330	Os07g0225100	1.74935	2.95e-05	0.000252039	cDNA|tryptophan/tyrosine permease family protein, putative, expressed
LOC_Os05g50990	Os05g0587300	1.83399	2.25e-09	3.44e-08	cDNA|TTL3, putative, expressed
LOC_Os06g42770	Os06g0634100	-1.38857	9.9e-10	1.59e-08	cDNA|type II intron maturase protein, putative, expressed
LOC_Os10g30600	Os10g0442800	1.24899	3.89e-12	8.06e-11	cDNA|tyrosine protein kinase domain containing protein, putative, expressed
LOC_Os10g40490	Os10g0552400	1.01094	2.59e-06	2.63e-05	cDNA|U-box domain containing protein, expressed
LOC_Os10g17489	Os10g0322200	2.53842	7.88e-08	9.96e-07	cDNA|UDP-glucoronosyl and UDP-glucosyl transferase domain containing protein, expressed
LOC_Os09g32670	Os09g0504000	2.32193	3.39e-06	3.39e-05	cDNA|UDP-glucuronate 4-epimerase, putative, expressed
LOC_Os10g39100	Os10g0535800	1.4437	7.32e-06	6.91e-05	cDNA|uncharacterized Cys-rich domain containing protein, putative, expressed
LOC_Os08g38710	Os08g0495800	1.05534	9.14e-06	8.54e-05	cDNA|uncharacterized glycosyltransferase, putative, expressed
LOC_Os07g45060	Os07g0645000	7.67243	7.01e-07	7.81e-06	cDNA|uncharacterized GPI-anchored protein At5g19240 precursor, putative, expressed
LOC_Os05g08770	Os05g0180300	1.16636	3.2e-07	3.76e-06	cDNA|uncharacterized protein At4g06744 precursor, putative, expressed
LOC_Os08g31700	Os08g0410500	1.14551	7.63e-07	8.44e-06	cDNA|UNE2, putative, expressed
LOC_Os02g03710	Os02g0129800	-1.23145	2.36e-30	1.3e-28	cDNA|UP-9A, putative, expressed
LOC_Os02g08230	Os02g0178800	1.64434	1.15e-08	1.61e-07	cDNA|WAX2, putative, expressed
LOC_Os12g22284	Os12g0411700	1.12611	2.81e-07	3.32e-06	cDNA|white-brown complex homolog protein 11, putative, expressed
LOC_Os05g02890	Os05g0120200	2.16579	6.23e-53	6.17e-51	cDNA|white-brown complex homolog protein 16, putative, expressed
LOC_Os11g37950	Os11g0592000	3.91754	1.55e-33	9.59e-32	cDNA|WIP3 - Wound-induced protein precursor, expressed
LOC_Os11g37960	Os11g0592100	4.41745	2.84e-65	3.61e-63	cDNA|WIP4 - Wound-induced protein precursor, expressed
LOC_Os11g37970	Os11g0592200	1.1135	7.96e-11	1.45e-09	cDNA|WIP5 - Wound-induced protein precursor, expressed
LOC_Os04g38390	Os04g0456700	1.15141	1.1e-46	9.52e-45	cDNA|wound/stress protein, putative, expressed
LOC_Os12g02440	Os12g0116600	-1.31538	4.51e-05	0.000370988	cDNA|WRKY95, expressed
LOC_Os01g44090	Os01g0631500	3.09472	2.92e-10	5e-09	cDNA|X8 domain containing protein, expressed
LOC_Os03g05110	Os03g0144800	1.10065	6.19e-06	5.92e-05	cDNA|xyloglucan galactosyltransferase KATAMARI1, putative, expressed
LOC_Os03g28940	Os03g0402800	1.02206	8.68e-24	3.58e-22	cDNA|ZIM domain containing protein, putative, expressed
LOC_Os03g04890	Os03g0142500	3.65208	4.02e-06	3.97e-05	cDNA|zinc finger family protein, putative, expressed
LOC_Os03g08840	Os03g0187400	1.4973	2.53e-05	0.000218838	cDNA|zinc finger protein, putative, expressed
LOC_Os05g36310	Os05g0439000	-2.07346	1.46e-05	0.000131928	cDNA|zinc finger, C3HC4 type domain containing protein, expressed
LOC_Os09g26780	Os09g0439200	3.3967	2.8e-41	2.11e-39	cDNA|zinc-finger protein, putative, expressed
