# Supplementary material for: OsPGIP1-Mediated Resistance to Bacterial Leaf Streak in Rice is Beyond Responsive to the Polygalacturonase of Xanthomonas oryzae pv. oryzicola
Source: Rice (N Y). 2019 Dec 12;12:90. doi: 10.1186/s12284-019-0352-4 (PMC6908543; doi:10.1186/s12284-019-0352-4)
Supplement: Supplementary file 6 — Additional file 6: Table S5. RNA-seq analysis of the unique DEGs of ZH11-RS vs. ZH11. [file 12284_2019_352_MOESM6_ESM.xlsx]

## Sheet: Table S5
Table S5. RNA-seq analysis of the unique DEGs of ZH11-RS vs. ZH11.
MSU_ID	RAP_ID	log2 Ratio(ZH11_RS/ZH11)	Up-Down-Regulation(ZH11_RS/ZH11)	P-value	FDR	msu_description
LOC_Os06g11290	Os06g0216300	2.739	Up	4.49e-35	2.06e-33	cDNA|12-oxophytodienoate reductase, putative, expressed
LOC_Os08g33370	Os08g0430500	3.88514	Up	2.73e-23	7.81e-22	cDNA|14-3-3 protein, putative, expressed
LOC_Os09g27750	Os09g0451000	1.74009	Up	6.08e-59	4.62e-57	cDNA|1-aminocyclopropane-1-carboxylate oxidase 1, putative, expressed
LOC_Os08g37874	Os08g0485400	1.04276	Up	1.65e-06	1.31e-05	cDNA|2-nitropropane dioxygenase family, putative, expressed
LOC_Os02g11070	Os02g0205500	1.54238	Up	1.65e-08	1.7e-07	cDNA|3-ketoacyl-CoA synthase, putative, expressed
LOC_Os03g12030	Os03g0220100	1.22837	Up	3.82e-36	1.81e-34	cDNA|3-ketoacyl-CoA synthase, putative, expressed
LOC_Os11g37900	Os11g0591200	1.47824	Up	4.64e-26	1.49e-24	cDNA|3-ketoacyl-CoA synthase, putative, expressed
LOC_Os07g06800	Os07g0162100	1.28136	Up	7.68e-26	2.44e-24	cDNA|3-oxo-5-alpha-steroid 4-dehydrogenase, putative, expressed
LOC_Os07g41280	Os07g0604000	-1.32803	Down	5.39e-15	9.62e-14	cDNA|6-phosphogluconolactonase, putative, expressed
LOC_Os05g50750	Os05g0584600	1.48685	Up	7.2e-21	1.83e-19	cDNA|AAA family ATPase, putative, expressed
LOC_Os01g72900	Os01g0959100	5.20212	Up	2.22e-10	2.75e-09	cDNA|abscisic stress-ripening, putative, expressed
LOC_Os01g72910	Os01g0959200	4.27854	Up	6.09e-10	7.25e-09	cDNA|abscisic stress-ripening, putative, expressed
LOC_Os03g05710	Os03g0151600	1.26332	Up	2.02e-07	1.82e-06	cDNA|acetyltransferase, GNAT family, putative, expressed
LOC_Os10g11060	Os10g0188400	1.0579	Up	4.38e-06	3.28e-05	cDNA|ACI13, putative, expressed
LOC_Os03g14370	Os03g0247900	1.14419	Up	5.44e-06	4.01e-05	cDNA|ACT domain containing protein, expressed
LOC_Os04g57540	Os04g0671100	1.27605	Up	9.46e-12	1.31e-10	cDNA|adenylate kinase, putative, expressed
LOC_Os07g43170	Os07g0624700	1.3165	Up	1.82e-24	5.49e-23	cDNA|adenylate kinase, putative, expressed
LOC_Os03g10500	Os03g0202001	1.04949	Up	3.47e-13	5.37e-12	cDNA|adenylyl-sulfate kinase, putative, expressed
LOC_Os01g57004	Os01g0777900	2.18576	Up	9.71e-07	8e-06	cDNA|adhesive/proline-rich protein, putative, expressed
LOC_Os03g63700	Os03g0854000	1.03325	Up	4.37e-23	1.24e-21	cDNA|AIG2-like family domain containing protein, expressed
LOC_Os03g40270	Os03g0599800	1.18308	Up	2.32e-110	3.43e-108	cDNA|alpha-1,4-glucan-protein synthase, putative, expressed
LOC_Os12g07150	Os12g0169000	1.11273	Up	1.03e-15	1.92e-14	cDNA|amidase family protein, putative, expressed
LOC_Os01g66010	Os01g0882800	3.05063	Up	1.3e-05	9.02e-05	cDNA|amino acid transporter, putative, expressed
LOC_Os08g03350	Os08g0127100	1.85861	Up	1.8e-120	3e-118	cDNA|amino acid transporter, putative, expressed
LOC_Os03g12890	Os03g0231600	1.13972	Up	8.02e-05	0.000483876	cDNA|aminotransferase domain containing protein, putative, expressed
LOC_Os01g09700	Os01g0192900	4.926	Up	1.67e-09	1.9e-08	cDNA|aminotransferase, classes I and II, domain containing protein, expressed
LOC_Os01g67540	Os01g0901600	1.24936	Up	3.48e-26	1.14e-24	cDNA|AMP-binding domain containing protein, expressed
LOC_Os03g54050	Os03g0751600	1.03711	Up	1.85e-11	2.51e-10	cDNA|anther-specific proline-rich protein APG precursor, putative, expressed
LOC_Os05g45090	Os05g0526900	1.85798	Up	8.16e-05	0.000490964	cDNA|anthocyanidin 5,3-O-glucosyltransferase, putative, expressed
LOC_Os01g64790	Os01g0868000	1.3963	Up	3.64e-06	2.75e-05	cDNA|AP2 domain containing protein, expressed
LOC_Os02g42585	Os02g0638650	1.56601	Up	1.05e-16	2.08e-15	cDNA|AP2 domain containing protein, expressed
LOC_Os07g26630	Os07g0448100	4.14684	Up	3.24e-65	2.78e-63	cDNA|aquaporin protein, putative, expressed
LOC_Os02g48860	Os02g0720500	1.67718	Up	2.7e-08	2.71e-07	cDNA|aspartic proteinase nepenthesin-2 precursor, putative, expressed
LOC_Os10g39870	Os10g0545800	1.15715	Up	4.76e-05	0.000299668	cDNA|ATG1, putative, expressed
LOC_Os03g11650	Os03g0215700	-1.74595	Down	5.34e-06	3.95e-05	cDNA|ATMAP70 protein, putative, expressed
LOC_Os04g56590	Os04g0661300	1.02639	Up	5.12e-10	6.12e-09	cDNA|ATP/GTP binding protein, putative, expressed
LOC_Os09g38130	Os09g0554300	1.19998	Up	2.52e-24	7.52e-23	cDNA|auxin efflux carrier component, putative, expressed
LOC_Os06g48950	Os06g0702600	1.08654	Up	3.25e-13	5.06e-12	cDNA|auxin response factor 19, putative, expressed
LOC_Os06g09660	Os06g0196700	1.33653	Up	4.98e-08	4.82e-07	cDNA|auxin response factor, putative, expressed
LOC_Os12g41950	Os12g0613700	1.10852	Up	5.4e-12	7.6e-11	cDNA|auxin response factor, putative, expressed
LOC_Os09g29940	Os09g0475500	1.18412	Up	9.76e-07	8.03e-06	cDNA|auxin-independent growth promoter protein, putative, expressed
LOC_Os11g44810	Os11g0671000	-1.2933	Down	0	0	cDNA|auxin-repressed protein, putative, expressed
LOC_Os06g03640	Os06g0126500	1.85526	Up	4.66e-05	0.000294068	cDNA|BAG domain containing protein, expressed
LOC_Os09g35630	Os09g0524800	1.94656	Up	2.33e-06	1.81e-05	cDNA|BAG domain-containing protein, putative, expressed
LOC_Os05g38140	Os05g0455400	1.10835	Up	3.21e-26	1.05e-24	cDNA|basic helix-loop-helix DND-binding domain containing protein, expressed
LOC_Os06g49880	Os06g0713000	1.22445	Up	1.8e-16	3.52e-15	cDNA|B-box zinc finger family protein, putative, expressed
LOC_Os01g03330	Os01g0124100	3.16695	Up	4.04e-19	9.3e-18	cDNA|BBTI3 - Bowman-Birk type bran trypsin inhibitor precursor, expressed
LOC_Os01g03680	Os01g0127600	6.12309	Up	2.98e-19	6.95e-18	cDNA|BBTI8 - Bowman-Birk type bran trypsin inhibitor precursor, expressed
LOC_Os07g35880	Os07g0543100	1.46734	Up	2.7e-23	7.73e-22	cDNA|beta-amylase, putative, expressed
LOC_Os09g28210	Os09g0455300	1.8214	Up	0.000130394	0.000751365	cDNA|bHelix-loop-helix transcription factor, putative, expressed
LOC_Os01g27750	Os01g0375200	1.15936	Up	1.65e-08	1.7e-07	cDNA|bifunctional 3-dehydroquinate dehydratase/shikimate dehydrogenase,chloroplast precursor, putative, expressed
LOC_Os09g12290	Os09g0294000	-1.00138	Down	3.8e-191	9.87e-189	cDNA|bifunctional aspartokinase/homoserine dehydrogenase, chloroplast precursor, putative, expressed
LOC_Os02g09359	Os02g0186500	1.38631	Up	3.01e-10	3.68e-09	cDNA|BRASSINOSTEROID INSENSITIVE 1-associated receptor kinase 1 precursor, putative, expressed
LOC_Os03g46440	Os03g0667100	-1.24517	Down	2.7e-33	1.14e-31	cDNA|BTBA4 - Bric-a-Brac,Tramtrack, Broad Complex BTB domain with Ankyrin repeat region, expressed
LOC_Os11g02620	Os11g0118500	-1.93391	Down	9.88e-15	1.73e-13	cDNA|BTBN21 - Bric-a-Brac, Tramtrack, Broad Complex BTB domain with non-phototropic hypocotyl 3 NPH3 and coiled-coil domains, expressed
LOC_Os11g37520	Os11g0585900	1.07652	Up	7.4e-14	1.21e-12	cDNA|BTBT3 - Bric-a-Brac, Tramtrack, Broad Complex BTB domain with tetratricopeptide repeats, expressed
LOC_Os02g10860	Os02g0203000	1.04631	Up	3.75e-08	3.69e-07	cDNA|bZIP transcription factor domain containing protein, expressed
LOC_Os04g55220	Os04g0644900	1.56009	Up	3.29e-08	3.26e-07	cDNA|C2 domain containing protein, expressed
LOC_Os09g26570	Os09g0436800	1.31942	Up	1.32e-12	1.96e-11	cDNA|CAAX amino terminal protease family protein, putative, expressed
LOC_Os01g39770	Os01g0579600	-1.59664	Down	8.45e-06	6.03e-05	cDNA|calcineurin B, putative, expressed
LOC_Os05g02940	Os05g0120700	1.05293	Up	7.33e-11	9.46e-10	cDNA|calcium-transporting ATPase 2, endoplasmic reticulum-type, putative, expressed
LOC_Os03g10640	Os03g0203700	1.20645	Up	0.00012124	0.000703556	cDNA|calcium-transporting ATPase, plasma membrane-type, putative, expressed
LOC_Os02g50140	Os02g0734400	2.33715	Up	7.49e-10	8.84e-09	cDNA|caleosin related protein, putative, expressed
LOC_Os06g16640	Os06g0278000	-3.26777	Down	1.68e-06	1.34e-05	cDNA|carboxyl-terminal peptidase, putative, expressed
LOC_Os06g15330	Os06g0264200	-1.00126	Down	2.88e-19	6.71e-18	cDNA|CCT/B-box zinc finger protein, putative, expressed
LOC_Os10g22520	Os10g0370500	2.38793	Up	2.52e-08	2.53e-07	cDNA|cellulase, putative, expressed
LOC_Os03g59340	Os03g0808100	1.22463	Up	2.01e-06	1.58e-05	cDNA|CESA2 - cellulose synthase, expressed
LOC_Os04g44550	Os04g0527700	1.23555	Up	8.49e-05	0.000508776	cDNA|CHCH domain containing protein, expressed
LOC_Os02g39330	Os02g0605900	1.89804	Up	1.38e-57	1.02e-55	cDNA|CHIT1 - Chitinase family protein precursor, expressed
LOC_Os01g41710	Os01g0600900	-1.11375	Down	0	0	cDNA|chlorophyll A-B binding protein, putative, expressed
LOC_Os08g12780	Os08g0224300	-1.03573	Down	9.74e-08	9.14e-07	cDNA|chloroplast envelope membrane protein, putative, expressed
LOC_Os02g48170	Os02g0711900	1.1601	Up	4.66e-07	4.01e-06	cDNA|class E vacuolar protein-sorting machinery protein HSE1, putative, expressed
LOC_Os07g41310	Os07g0604300	2.2713	Up	5.89e-05	0.000362665	cDNA|COBRA, putative, expressed
LOC_Os07g41320	Os07g0604400	4.75489	Up	3.52e-07	3.07e-06	cDNA|COBRA-like protein precursor, putative, expressed
LOC_Os11g02820	Os11g0121300	1.03911	Up	1.78e-12	2.6e-11	cDNA|CRP10 - Cysteine-rich family protein precursor, expressed
LOC_Os12g02800	Os12g0121000	1.06429	Up	7.2e-08	6.84e-07	cDNA|CRP11 - Cysteine-rich family protein precursor, expressed
LOC_Os01g68840	Os01g0917300	1.51201	Up	0.000142752	0.00081538	cDNA|CRP6 - Cysteine-rich family protein precursor, expressed
LOC_Os08g06380	Os08g0160500	1.28817	Up	8.65e-10	1.02e-08	cDNA|CSLF6 - cellulose synthase-like family F; beta1,3;1,4 glucan synthase, expressed
LOC_Os02g32980	Os02g0532500	1.03275	Up	1.42e-05	9.78e-05	cDNA|Cupin domain containing protein, expressed
LOC_Os06g11090	Os06g0214300	1.33724	Up	2.77e-05	0.000181154	cDNA|CXE carboxylesterase, putative, expressed
LOC_Os05g12040	Os05g0211100	6.42626	Up	1.61e-25	5.06e-24	cDNA|cytochrome P450 51, putative, expressed
LOC_Os03g63310	Os03g0850200	1.58746	Up	6e-32	2.42e-30	cDNA|cytochrome P450 71E1, putative, expressed
LOC_Os01g36294	Os01g0543600	-1.28011	Down	8.16e-05	0.000491298	cDNA|cytochrome P450, putative, expressed
LOC_Os03g30420	Os03g0417700	-2.08017	Down	3.68e-16	7.04e-15	cDNA|cytochrome P450, putative, expressed
LOC_Os04g48460	Os04g0573900	1.16175	Up	1.34e-06	1.08e-05	cDNA|cytochrome P450, putative, expressed
LOC_Os08g39730	Os08g0508000	8.7211	Up	2.37e-25	7.37e-24	cDNA|cytochrome P450, putative, expressed
LOC_Os09g35940	Os09g0528700	-1.12769	Down	7.41e-59	5.61e-57	cDNA|cytochrome P450, putative, expressed
LOC_Os12g05440	Os12g0150200	6.52356	Up	6.75e-06	4.89e-05	cDNA|cytochrome P450, putative, expressed
LOC_Os05g08480	Os05g0177500	-1.10873	Down	7.48e-12	1.04e-10	cDNA|cytokinin-O-glucosyltransferase 1, putative, expressed
LOC_Os02g51910	Os02g0755600	-1.17671	Down	5.12e-09	5.56e-08	cDNA|cytokinin-O-glucosyltransferase 2, putative, expressed
LOC_Os08g38160	Os08g0489100	1.1375	Up	1.09e-05	7.68e-05	cDNA|cytokinin-O-glucosyltransferase, putative, expressed
LOC_Os01g50700	Os01g0702500	6.91886	Up	0.000110971	0.000648403	cDNA|dehydrin family protein, expressed
LOC_Os11g26790	Os11g0454300	2.8657	Up	3.56e-07	3.1e-06	cDNA|dehydrin, putative, expressed
LOC_Os04g15920	Os04g0229100	2.31813	Up	5.84e-16	1.11e-14	cDNA|dehydrogenase, putative, expressed
LOC_Os04g40310	Os04g0479200	1.05957	Up	2.73e-18	6e-17	cDNA|dehydrogenase, putative, expressed
LOC_Os11g10480	Os11g0210300	1.06718	Up	1.48e-18	3.31e-17	cDNA|dehydrogenase, putative, expressed
LOC_Os10g42620	Os10g0576900	1.58085	Up	2.11e-14	3.63e-13	cDNA|dihydroflavonol-4-reductase, putative, expressed
LOC_Os11g12320	Os11g0229300	1.77205	Up	3.02e-15	5.49e-14	cDNA|disease resistance protein RPM1, putative, expressed
LOC_Os01g11860	Os01g0217500	2.46949	Up	5.64e-05	0.000349072	cDNA|DJ-1 family protein, putative, expressed
LOC_Os03g16350	Os03g0270000	2.47332	Up	1.47e-06	1.18e-05	cDNA|DNA binding protein, putative, expressed
LOC_Os01g74370	Os01g0975000	3.1964	Up	9.64e-10	1.13e-08	cDNA|domain of unknown function DUF966 domain containing protein, expressed
LOC_Os05g41480	Os05g0494500	1.11715	Up	1.24e-41	6.87e-40	cDNA|domain of unknown function, DUF250 domain containing protein, expressed
LOC_Os04g45160	Os04g0534100	1.07001	Up	1.33e-08	1.38e-07	cDNA|DTA2, putative, expressed
LOC_Os02g52380	Os02g0761300	6.06609	Up	0.000110971	0.00064766	cDNA|DUF1645 domain containing protein, putative, expressed
LOC_Os01g32770	Os01g0511000	2.44968	Up	6.8e-08	6.48e-07	cDNA|DUF260 domain containing protein, putative, expressed
LOC_Os03g41330	Os03g0609500	-1.29479	Down	9.89e-08	9.27e-07	cDNA|DUF260 domain containing protein, putative, expressed
LOC_Os03g11210	Os03g0210500	2.44599	Up	5.64e-05	0.000348987	cDNA|DUF538 domain containing protein, putative, expressed
LOC_Os06g11980	Os06g0223700	1.27557	Up	3.67e-25	1.14e-23	cDNA|DUF581 domain containing protein, expressed
LOC_Os02g43770	Os02g0654600	4.14975	Up	1.84e-05	0.000124441	cDNA|DUF630/DUF632 domains containing protein, putative, expressed
LOC_Os10g35770	Os10g0501500	1.55604	Up	2.81e-75	2.8e-73	cDNA|E2F-related protein, putative, expressed
LOC_Os01g14410	Os01g0246400	1.26849	Up	3.39e-07	2.97e-06	cDNA|early light-induced protein, chloroplast precursor, putative, expressed
LOC_Os07g08150	Os07g0178700	4.67931	Up	5.22e-100	6.68e-98	cDNA|early light-induced protein, chloroplast precursor, putative, expressed
LOC_Os07g08160	Os07g0178800	4.67258	Up	1.34e-124	2.35e-122	cDNA|early light-induced protein, chloroplast precursor, putative, expressed
LOC_Os06g46740	Os06g0681200	2.67054	Up	5.11e-05	0.000319223	cDNA|early nodulin 20 precursor, putative, expressed
LOC_Os02g13380	Os02g0227200	1.41327	Up	1.3e-17	2.72e-16	cDNA|early nodulin 93 ENOD93 protein, putative, expressed
LOC_Os09g28500	Os09g0458800	-3.66408	Down	7.4e-17	1.49e-15	cDNA|EF hand family protein, putative, expressed
LOC_Os08g37630	Os08g0482300	1.15691	Up	3.25e-07	2.86e-06	cDNA|elastin precursor, putative, expressed
LOC_Os02g50490	Os02g0738600	2.09815	Up	1.34e-22	3.73e-21	cDNA|endoglucanase, putative, expressed
LOC_Os02g36210	Os02g0571100	-1.06413	Down	6.23e-15	1.11e-13	cDNA|ent-kaurene synthase, chloroplast precursor, putative, expressed
LOC_Os04g43060	Os04g0509400	1.12342	Up	1.06e-08	1.11e-07	cDNA|enzyme of the cupin superfamily protein, putative, expressed
LOC_Os07g07040	Os07g0164800	1.05663	Up	1.27e-14	2.21e-13	cDNA|erythrocyte binding protein 3, putative, expressed
LOC_Os04g41570	Os04g0493100	1.10242	Up	2.5e-34	1.12e-32	cDNA|ethylene-responsive protein related, putative, expressed
LOC_Os04g53990	Os04g0631600	1.63005	Up	1.48e-10	1.86e-09	cDNA|ethylene-responsive protein related, putative, expressed
LOC_Os06g50960	Os06g0725300	1.18683	Up	4.49e-11	5.93e-10	cDNA|expansin precursor, putative, expressed
LOC_Os01g03750	Os01g0128300	1.23977	Up	4.14e-05	0.00026377	cDNA|expressed protein
LOC_Os01g03940	Os01g0130200	-1.2287	Down	1e-24	3.04e-23	cDNA|expressed protein
LOC_Os01g12000	Os01g0219300	2.60108	Up	5.32e-12	7.5e-11	cDNA|expressed protein
LOC_Os01g12270	Os01g0222600	-1.41646	Down	2.03e-86	2.27e-84	cDNA|expressed protein
LOC_Os01g15270	Os01g0256500	1.18903	Up	8.16e-227	2.57e-224	cDNA|expressed protein
LOC_Os01g53730	Os01g0739500	-1.02062	Down	5.19e-21	1.34e-19	cDNA|expressed protein
LOC_Os01g59970	Os01g0815400	1.12747	Up	3.3e-23	9.41e-22	cDNA|expressed protein
LOC_Os01g60850	Os01g0823700	-1.54351	Down	4.08e-10	4.93e-09	cDNA|expressed protein
LOC_Os01g61440	Os01g0830500	1.17692	Up	2.54e-14	4.36e-13	cDNA|expressed protein
LOC_Os01g64440	Os01g0864200	1.33374	Up	7.83e-08	7.42e-07	cDNA|expressed protein
LOC_Os01g65904	Os01g0881800	-1.04796	Down	2.35e-10	2.9e-09	cDNA|expressed protein
LOC_Os01g73500	Os01g0965900	1.29331	Up	3.7e-18	8.07e-17	cDNA|expressed protein
LOC_Os02g05870	Os02g0152600	-1.16046	Down	5.31e-05	0.000330361	cDNA|expressed protein
LOC_Os02g32450	Os02g0525100	-1.25639	Down	3.34e-08	3.31e-07	cDNA|expressed protein
LOC_Os02g32580	Os02g0527200	1.1907	Up	9.46e-12	1.31e-10	cDNA|expressed protein
LOC_Os02g45880	Os02g0684000	1.08649	Up	5.59e-06	4.11e-05	cDNA|expressed protein
LOC_Os02g50810	Os02g0741700	1.37412	Up	0.000165682	0.000934193	cDNA|expressed protein
LOC_Os03g01740	Os03g0107700	1.69205	Up	1.01e-11	1.38e-10	cDNA|expressed protein
LOC_Os03g13870	Os03g0242300	1.12926	Up	1.3e-36	6.21e-35	cDNA|expressed protein
LOC_Os03g15530	Os03g0261800	1.60019	Up	5.9e-71	5.4e-69	cDNA|expressed protein
LOC_Os03g44810	Os03g0650900	4.32193	Up	3.85e-07	3.34e-06	cDNA|expressed protein
LOC_Os03g48540	Os03g0691800	1.53201	Up	4.3e-08	4.21e-07	cDNA|expressed protein
LOC_Os03g51350	Os03g0723400	4.1127	Up	3.54e-05	0.000227531	cDNA|expressed protein
LOC_Os03g52620	Os03g0736200	1.1193	Up	7.36e-09	7.85e-08	cDNA|expressed protein
LOC_Os03g64100	Os03g0858200	2.37397	Up	4.69e-12	6.66e-11	cDNA|expressed protein
LOC_Os04g35130	Os04g0430600	1.56497	Up	2.09e-09	2.36e-08	cDNA|expressed protein
LOC_Os04g51900	Os04g0608400	1.96235	Up	9.43e-05	0.000559154	cDNA|expressed protein
LOC_Os05g02070	Os05g0111300	-3.22145	Down	5.3e-254	1.82e-251	cDNA|expressed protein
LOC_Os05g03960	Os05g0130300	3.94781	Up	1.88e-110	2.8e-108	cDNA|expressed protein
LOC_Os05g12630	Os05g0217700	-1.8964	Down	0	0	cDNA|expressed protein
LOC_Os05g27780	Os05g0344200	-1.08308	Down	1.31e-45	7.89e-44	cDNA|expressed protein
LOC_Os05g34914	Os05g0422900	3.54137	Up	9.41e-17	1.88e-15	cDNA|expressed protein
LOC_Os05g41150	Os05g0490400	1.45519	Up	3.99e-06	3e-05	cDNA|expressed protein
LOC_Os05g50100	Os05g0576600	1.0537	Up	8.68e-14	1.42e-12	cDNA|expressed protein
LOC_Os06g05424	Os06g0146900	3.62936	Up	2.57e-06	1.99e-05	cDNA|expressed protein
LOC_Os06g05440	Os06g0147100	-1.52754	Down	8.67e-83	9.43e-81	cDNA|expressed protein
LOC_Os06g10210	Os06g0203600	1.60634	Up	7.11e-05	0.00043212	cDNA|expressed protein
LOC_Os06g16040	Os06g0271400	-1.99277	Down	0.000133349	0.000767178	cDNA|expressed protein
LOC_Os06g40415	Os06g0606100	-10.7944	Down	4.22e-51	2.78e-49	cDNA|expressed protein
LOC_Os06g47930	Os06g0694400	-1.69446	Down	7.54e-22	2.02e-20	cDNA|expressed protein
LOC_Os06g48500	Os06g0698748	-1.53142	Down	2.6e-26	8.52e-25	cDNA|expressed protein
LOC_Os06g50230	Os06g0716100	-1.12596	Down	7.51e-33	3.14e-31	cDNA|expressed protein
LOC_Os07g14650	Os07g0250300	1.0932	Up	3.3e-10	4.02e-09	cDNA|expressed protein
LOC_Os07g38220	Os07g0569500	1.30778	Up	3.39e-05	0.000218836	cDNA|expressed protein
LOC_Os07g42220	Os07g0613800	1.04268	Up	1.64e-11	2.22e-10	cDNA|expressed protein
LOC_Os07g42714	Os07g0619200	-1.16011	Down	1.04e-28	3.81e-27	cDNA|expressed protein
LOC_Os07g45570	Os07g0650600	1.05099	Up	5.1e-96	6.3e-94	cDNA|expressed protein
LOC_Os08g15650	Os08g0256000	1.25206	Up	0.000121802	0.000706497	cDNA|expressed protein
LOC_Os08g28400	Os08g0371200	9.32643	Up	3.12e-16	5.98e-15	cDNA|expressed protein
LOC_Os09g07800	Os09g0251800	1.00412	Up	7.48e-12	1.04e-10	cDNA|expressed protein
LOC_Os09g26580	Os09g0436900	1.15278	Up	7.64e-28	2.7e-26	cDNA|expressed protein
LOC_Os10g32520	Os10g0462600	-1.25588	Down	3.35e-07	2.94e-06	cDNA|expressed protein
LOC_Os10g39660	Os10g0542700	2.06274	Up	0.000162752	0.000918892	cDNA|expressed protein
LOC_Os10g43060	Os10g0580900	1.0984	Up	1.17e-09	1.36e-08	cDNA|expressed protein
LOC_Os11g10470	Os11g0210201	2.06362	Up	2.04e-05	0.000136248	cDNA|expressed protein
LOC_Os11g24800	Os11g0435500	-1.08746	Down	0.00010139	0.000597497	cDNA|expressed protein
LOC_Os11g37560	Os11g0586300	1.16133	Up	2.9e-20	7.15e-19	cDNA|expressed protein
LOC_Os12g02750	Os12g0120400	-1.5536	Down	1.39e-09	1.6e-08	cDNA|expressed protein
LOC_Os12g12880	Os12g0230600	1.1871	Up	3.08e-10	3.76e-09	cDNA|expressed protein
LOC_Os12g44370	Os12g0641300	1.00923	Up	1.12e-43	6.47e-42	cDNA|expressed protein
LOC_Os01g43330	Os01g0621300	1.01614	Up	5.88e-37	2.83e-35	cDNA|extra-large G-protein-related, putative, expressed
LOC_Os06g36450	Os06g0560000	-1.05467	Down	2.61e-11	3.5e-10	cDNA|ferroportin1 domain containing protein, expressed
LOC_Os04g03980	Os04g0128900	1.73008	Up	2.16e-05	0.00014363	cDNA|flavin monooxygenase, putative, expressed
LOC_Os07g02140	Os07g0112100	1.64417	Up	1.13e-12	1.68e-11	cDNA|flavin-containing monooxygenase family protein, putative, expressed
LOC_Os03g03034	Os03g0122300	1.86764	Up	7.87e-15	1.39e-13	cDNA|flavonol synthase/flavanone 3-hydroxylase, putative, expressed
LOC_Os04g21350	Os04g0282400	-1.16236	Down	1.59e-104	2.16e-102	cDNA|flowering promoting factor-like 1, putative, expressed
LOC_Os03g21950	Os03g0337900	1.05016	Up	3.45e-19	7.99e-18	cDNA|fumarate hydratase, mitochondrial precursor, putative, expressed
LOC_Os02g56250	Os02g0806400	1.01951	Up	3.94e-26	1.28e-24	cDNA|GATA zinc finger domain containing protein, expressed
LOC_Os07g03180	Os07g0123900	1.13083	Up	5.87e-35	2.69e-33	cDNA|GCRP3 - Glycine and cysteine rich family protein precursor, expressed
LOC_Os07g38490	Os07g0572600	1.33845	Up	4.57e-08	4.44e-07	cDNA|GDP-fucose protein-O-fucosyltransferase 2, putative, expressed
LOC_Os02g15230	Os02g0250400	1.12505	Up	1.54e-34	6.95e-33	cDNA|GDSL-like lipase/acylhydrolase, putative, expressed
LOC_Os07g39740	Os07g0586100	1.52066	Up	6.64e-11	8.61e-10	cDNA|GDSL-like lipase/acylhydrolase, putative, expressed
LOC_Os02g42430	Os02g0636600	-2.8161	Down	4.2e-08	4.11e-07	cDNA|GEM, putative, expressed
LOC_Os04g44500	Os04g0526800	-2.18763	Down	6.71e-09	7.21e-08	cDNA|GEM, putative, expressed
LOC_Os02g41954	Os02g0630300	3.36146	Up	6.32e-07	5.33e-06	cDNA|gibberellin 2-beta-dioxygenase 7, putative, expressed
LOC_Os03g57640	Os03g0790500	6.58496	Up	5.51e-05	0.000341774	cDNA|gibberellin receptor GID1L2, putative, expressed
LOC_Os09g28690	Os09g0461500	1.68762	Up	4.32e-07	3.73e-06	cDNA|gibberellin receptor GID1L2, putative, expressed
LOC_Os03g57880	Os03g0792800	2.23763	Up	6.56e-11	8.52e-10	cDNA|glucan endo-1,3-beta-glucosidase precursor, putative, expressed
LOC_Os09g12660	Os09g0298200	2.42175	Up	4.36e-12	6.21e-11	cDNA|glucose-1-phosphate adenylyltransferase large subunit, chloroplast precursor, putative, expressed
LOC_Os05g48200	Os05g0555600	-2.2899	Down	0	0	cDNA|glutamate synthase, chloroplast precursor, putative, expressed
LOC_Os03g12290	Os03g0223400	-1.048	Down	1.35e-21	3.55e-20	cDNA|glutamine synthetase, catalytic domain containing protein, expressed
LOC_Os04g46960	Os04g0556300	1.07052	Up	1.48e-88	1.72e-86	cDNA|glutathione peroxidase domain containing protein, expressed
LOC_Os10g38489	Os10g0528400	1.97863	Up	3.14e-05	0.000203933	cDNA|glutathione S-transferase GSTU6, putative, expressed
LOC_Os10g38600	Os10g0529500	2.52838	Up	1.88e-10	2.34e-09	cDNA|glutathione S-transferase GSTU6, putative, expressed
LOC_Os01g27210	Os01g0369700	1.28177	Up	2.96e-09	3.3e-08	cDNA|glutathione S-transferase, putative, expressed
LOC_Os01g37750	Os01g0558100	2.25192	Up	3.47e-07	3.04e-06	cDNA|glutathione S-transferase, putative, expressed
LOC_Os01g70770	Os01g0933900	1.19579	Up	8.82e-14	1.44e-12	cDNA|glutathione S-transferase, putative, expressed
LOC_Os01g72170	Os01g0950300	1.11939	Up	1.26e-09	1.46e-08	cDNA|glutathione S-transferase, putative, expressed
LOC_Os05g34150	Os05g0412800	2.38466	Up	2.61e-10	3.21e-09	cDNA|glutathione S-transferase, putative, expressed
LOC_Os03g40670	Os03g0603600	1.6176	Up	4.94e-20	1.2e-18	cDNA|glycerophosphoryl diester phosphodiesterase family protein, putative, expressed
LOC_Os06g21210	Os06g0316800	1.27588	Up	3.55e-27	1.21e-25	cDNA|glycine rich protein family protein, putative, expressed
LOC_Os06g21230	Os06g0317100	1.01307	Up	7.79e-10	9.19e-09	cDNA|glycine rich protein family protein, putative, expressed
LOC_Os01g06310	Os01g0155800	1.74642	Up	2.39e-55	1.69e-53	cDNA|glycine-rich cell wall structural protein precursor, putative, expressed
LOC_Os03g12620	Os03g0227400	1.10574	Up	3.4e-31	1.34e-29	cDNA|glycosyl hydrolases family 17, putative, expressed
LOC_Os05g31140	Os05g0375400	-1.21554	Down	1.17e-48	7.41e-47	cDNA|glycosyl hydrolases family 17, putative, expressed
LOC_Os02g51130	Os02g0745400	1.89966	Up	1.8e-13	2.86e-12	cDNA|glycosyl transferase 8 domain containing protein, putative, expressed
LOC_Os04g54360	Os04g0636100	1.07448	Up	1.76e-08	1.81e-07	cDNA|glycosyl transferase 8 domain containing protein, putative, expressed
LOC_Os01g02900	Os01g0118400	1.69227	Up	3.11e-14	5.28e-13	cDNA|glycosyltransferase, putative, expressed
LOC_Os02g49140	Os02g0723200	1.06012	Up	1.6e-05	0.000108814	cDNA|glycosyltransferase, putative, expressed
LOC_Os05g37880	Os05g0451900	1.03395	Up	9.17e-05	0.000544856	cDNA|growth regulator related protein, putative, expressed
LOC_Os03g10300	Os03g0200000	4.97728	Up	2.93e-16	5.62e-15	cDNA|haemolysin-III, putative, expressed
LOC_Os06g44250	Os06g0652200	2.10046	Up	1.25e-07	1.16e-06	cDNA|haemolysin-III, putative, expressed
LOC_Os10g41930	Os10g0568900	1.45476	Up	6e-32	2.42e-30	cDNA|haloacid dehalogenase-like hydrolase family protein, putative, expressed
LOC_Os07g34720	Os07g0531500	4.05889	Up	0.000129898	0.000749696	cDNA|harpin-induced protein 1 domain containing protein, expressed
LOC_Os12g02700	Os12g0119800	1.88122	Up	6.79e-16	1.28e-14	cDNA|harpin-induced protein 1 domain containing protein, expressed
LOC_Os04g57880	Os04g0675400	1.69067	Up	0.000163843	0.00092464	cDNA|heat shock protein DnaJ, putative, expressed
LOC_Os01g61070	Os01g0826000	1.71849	Up	6.33e-21	1.62e-19	cDNA|heavy metal-associated domain containing protein, expressed
LOC_Os10g36200	Os10g0506100	1.53611	Up	3.13e-15	5.69e-14	cDNA|heavy metal-associated domain containing protein, expressed
LOC_Os06g08090	Os06g0179000	-1.92165	Down	4.7e-17	9.55e-16	cDNA|heparanase-like protein precursor, putative, expressed
LOC_Os05g44570	Os05g0521300	-1.21272	Down	4.2e-14	7.07e-13	cDNA|histidine-containing phosphotransfer protein, putative, expressed
LOC_Os03g55990	Os03g0769800	-2.28622	Down	2.92e-08	2.91e-07	cDNA|homeobox domain containing protein, expressed
LOC_Os11g06410	Os11g0163500	2.10236	Up	8.84e-05	0.000527431	cDNA|homeodomain, putative, expressed
LOC_Os01g04350	Os01g0135900	1.23	Up	1.14e-38	5.83e-37	cDNA|hsp20/alpha crystallin family protein, putative, expressed
LOC_Os01g41240	Os01g0595600	1.66165	Up	3.68e-50	2.4e-48	cDNA|hydrolase, alpha/beta fold family domain containing protein, expressed
LOC_Os03g08100	Os03g0178400	1.06005	Up	4.71e-09	5.14e-08	cDNA|hydrolase, alpha/beta fold family protein, putative, expressed
LOC_Os02g37200	Os02g0583000	1.51037	Up	1.73e-18	3.85e-17	cDNA|hydrophobin, putative, expressed
LOC_Os03g27120	Os03g0388900	-1.10526	Down	1.04e-72	9.72e-71	cDNA|ICE-like protease p20 domain containing protein, putative, expressed
LOC_Os03g50450	Os03g0712400	1.20144	Up	1.42e-12	2.1e-11	cDNA|inactive receptor kinase At2g26730 precursor, putative, expressed
LOC_Os02g52930	Os02g0768300	1.78993	Up	1.39e-14	2.42e-13	cDNA|integral membrane protein DUF6 containing protein, expressed
LOC_Os12g33300	Os12g0518200	2.13666	Up	2.1e-07	1.89e-06	cDNA|integral membrane protein DUF6 containing protein, expressed
LOC_Os07g36570	Os07g0550900	1.63005	Up	2.62e-05	0.000172156	cDNA|KI domain interacting kinase 1, putative, expressed
LOC_Os03g56260	Os03g0773600	1.04731	Up	2.19e-05	0.000145355	cDNA|kinesin motor domain containing protein, putative, expressed
LOC_Os04g43650	Os04g0516600	1.06948	Up	1.05e-17	2.22e-16	cDNA|L-allo-threonine aldolase, putative, expressed
LOC_Os01g21250	Os01g0314800	1.16126	Up	2.43e-180	5.84e-178	cDNA|late embryogenesis abundant protein, putative, expressed
LOC_Os05g50710	Os05g0584200	1.00088	Up	2.79e-24	8.31e-23	cDNA|late embryogenesis abundant protein, putative, expressed
LOC_Os02g48210	Os02g0712700	1.47207	Up	8.9e-05	0.000530207	cDNA|lectin-like protein kinase, putative, expressed
LOC_Os04g44900	Os04g0531400	1.17492	Up	1.67e-16	3.27e-15	cDNA|lectin-like receptor kinase, putative, expressed
LOC_Os01g01340	Os01g0102900	-1.49631	Down	0	0	cDNA|light-induced protein 1-like, putative, expressed
LOC_Os03g49380	Os03g0700700	1.00734	Up	1.14e-06	9.3e-06	cDNA|lipoxygenase, putative, expressed
LOC_Os01g72490	Os01g0954500	3.41665	Up	5.89e-16	1.11e-14	cDNA|LRP1, putative, expressed
LOC_Os03g43590	Os03g0636800	5.61471	Up	5.51e-05	0.000341857	cDNA|LSTK-1-like kinase, putative, expressed
LOC_Os01g39960	Os01g0581300	-1.24189	Down	6.04e-59	4.61e-57	cDNA|lycopene epsilon cyclase, chloroplast precursor, putative, expressed
LOC_Os10g38040	Os10g0524300	4.5502	Up	2.27e-20	5.65e-19	cDNA|lysM domain containing protein, putative, expressed
LOC_Os03g04110	Os03g0133400	1.81847	Up	1.07e-114	1.68e-112	cDNA|lysM domain-containing GPI-anchored protein precursor, putative, expressed
LOC_Os03g37490	Os03g0571900	1.05801	Up	4.02e-19	9.27e-18	cDNA|MATE efflux family protein, putative, expressed
LOC_Os08g44870	Os08g0562800	1.26374	Up	5.09e-36	2.4e-34	cDNA|MATE efflux family protein, putative, expressed
LOC_Os10g20470	Os10g0345100	1.49761	Up	7.28e-13	1.1e-11	cDNA|MATE efflux family protein, putative, expressed
LOC_Os11g03240	Os11g0126100	2.24793	Up	3.58e-09	3.94e-08	cDNA|MATE efflux family protein, putative, expressed
LOC_Os03g10870	Os03g0206600	-1.24733	Down	8.48e-05	0.000508509	cDNA|membrane associated DUF588 domain containing protein, putative, expressed
LOC_Os02g50730	Os02g0740700	2.06496	Up	0.000162752	0.000919096	cDNA|metalloendoproteinase 1 precursor, putative, expressed
LOC_Os07g08200	Os07g0179300	2.90182	Up	3.56e-07	3.1e-06	cDNA|methyltransferase domain containing protein, putative, expressed
LOC_Os05g01140	Os05g0102000	-1.17258	Down	3.21e-05	0.000207812	cDNA|methyltransferase, putative, expressed
LOC_Os01g38990	Os01g0571000	1.1273	Up	1.81e-08	1.86e-07	cDNA|mitochondrial carrier protein, putative, expressed
LOC_Os08g37370	Os08g0478700	1.10546	Up	1.13e-138	2.24e-136	cDNA|mitochondrial carrier protein, putative, expressed
LOC_Os08g40850	Os08g0520000	2.15094	Up	4.57e-18	9.9e-17	cDNA|mitochondrial carrier protein, putative, expressed
LOC_Os10g42299	Os10g0573800	1.33542	Up	4.8e-05	0.00030151	cDNA|mitochondrial carrier protein, putative, expressed
LOC_Os02g37000	Os02g0580500	1.23095	Up	1.2e-07	1.11e-06	cDNA|mitochondrial prohibitin complex protein 1, putative, expressed
LOC_Os03g05880	Os03g0153500	1.46123	Up	4.88e-06	3.63e-05	cDNA|monooxygenase, putative, expressed
LOC_Os05g28520	Os05g0353500	-1.19325	Down	2.29e-05	0.000151265	cDNA|MRH1, putative, expressed
LOC_Os11g37210	Os11g0582000	2.39613	Up	1.16e-07	1.08e-06	cDNA|MTN26L5 - MtN26 family protein precursor, expressed
LOC_Os08g45030	Os08g0564300	1.07654	Up	3.04e-08	3.03e-07	cDNA|multidrug resistance protein, putative, expressed
LOC_Os01g44390	Os01g0635200	-1.02004	Down	7.55e-10	8.91e-09	cDNA|MYB family transcription factor, putative, expressed
LOC_Os04g43680	Os04g0517100	3.25298	Up	0.000107	0.000627502	cDNA|MYB family transcription factor, putative, expressed
LOC_Os07g37210	Os07g0558100	2.78277	Up	1.88e-16	3.67e-15	cDNA|MYB family transcription factor, putative, expressed
LOC_Os09g01960	Os09g0106700	1.45579	Up	3.18e-65	2.75e-63	cDNA|MYB family transcription factor, putative, expressed
LOC_Os03g53660	Os03g0747900	1.54119	Up	6.63e-21	1.69e-19	cDNA|Myosin head domain containing protein, expressed
LOC_Os11g03300	Os11g0126900	2.96788	Up	1.88e-49	1.2e-47	cDNA|NAC domain transcription factor, putative, expressed
LOC_Os03g60080	Os03g0815100	1.44718	Up	3.25e-20	7.99e-19	cDNA|NAC domain-containing protein 67, putative, expressed
LOC_Os04g52730	Os04g0618200	1.5679	Up	6.89e-29	2.55e-27	cDNA|NAD dependent epimerase/dehydratase family domain containing protein, expressed
LOC_Os01g07910	Os01g0174300	1.33674	Up	6.93e-11	8.97e-10	cDNA|NADH-cytochrome b5 reductase, putative, expressed
LOC_Os05g26660	Os05g0331200	2.32193	Up	1.23e-07	1.14e-06	cDNA|NADH-ubiquinone oxidoreductase, mitochondrial precursor, putative, expressed
LOC_Os01g72460	Os01g0954000	1.24967	Up	2.07e-08	2.1e-07	cDNA|NADPH quinone oxidoreductase, putative, expressed
LOC_Os06g49360	Os06g0707400	-1.05258	Down	1.07e-07	9.95e-07	cDNA|NBS-LRR disease resistance protein, putative, expressed
LOC_Os11g11550	Os11g0222900	-1.19013	Down	3.23e-19	7.5e-18	cDNA|NBS-LRR disease resistance protein, putative, expressed
LOC_Os04g33490	Os04g0409900	1.00188	Up	2.06e-28	7.46e-27	cDNA|neutral/alkaline invertase, putative, expressed
LOC_Os02g53130	Os02g0770800	5.60486	Up	3.31e-14	5.6e-13	cDNA|nitrate reductase, putative, expressed
LOC_Os01g09550	Os01g0191300	1.21299	Up	3.13e-10	3.82e-09	cDNA|no apical meristem protein, putative, expressed
LOC_Os02g36880	Os02g0579000	3.15863	Up	2.37e-16	4.58e-15	cDNA|No apical meristem protein, putative, expressed
LOC_Os07g48550	Os07g0684800	1.70499	Up	8.37e-35	3.81e-33	cDNA|no apical meristem protein, putative, expressed
LOC_Os08g10080	Os08g0200600	-1.51633	Down	3.91e-48	2.45e-46	cDNA|no apical meristem protein, putative, expressed
LOC_Os01g42110	Os01g0606000	-1.15592	Down	0.00010386	0.000610634	cDNA|nodulin MtN3 family protein, putative, expressed
LOC_Os03g58580	Os03g0800000	1.43582	Up	8.39e-111	1.26e-108	cDNA|nodulin, putative, expressed
LOC_Os09g25810	Os09g0426500	1.09773	Up	1.35e-21	3.57e-20	cDNA|nodulin, putative, expressed
LOC_Os01g36950	Os01g0550300	1.18985	Up	0	0	cDNA|N-rich protein, putative, expressed
LOC_Os07g48430	Os07g0682800	1.32396	Up	2.03e-21	5.3e-20	cDNA|nucleoside-triphosphatase, putative, expressed
LOC_Os11g25260	Os11g0439600	-1.13649	Down	7.15e-09	7.65e-08	cDNA|nucleoside-triphosphatase, putative, expressed
LOC_Os06g14670	Os06g0258000	1.40569	Up	1.91e-08	1.95e-07	cDNA|ODORANT1, putative, expressed
LOC_Os07g49310	Os07g0693800	1.30426	Up	5.86e-05	0.000360759	cDNA|omega-3 fatty acid desaturase, chloroplast precursor, putative, expressed
LOC_Os07g37530	Os07g0562400	-6.02237	Down	0.000134193	0.000770988	cDNA|organic cation transporter-related, putative, expressed
LOC_Os03g20370	Os03g0319300	1.22998	Up	2.96e-80	3.1e-78	cDNA|OsCam1-1 - Calmodulin, expressed
LOC_Os01g72530	Os01g0955100	2.713	Up	2.19e-09	2.47e-08	cDNA|OsCML31 - Calmodulin-related calcium sensor protein, expressed
LOC_Os03g58764	Os03g0802200	1.72599	Up	1.23e-05	8.59e-05	cDNA|OsFBDUF18 - F-box and DUF domain containing protein, expressed
LOC_Os02g51350	Os02g0748300	1.13794	Up	1.87e-08	1.91e-07	cDNA|OsFBK10 - F-box domain and kelch repeat containing protein, expressed
LOC_Os03g25080	Os03g0366350	-1.06178	Down	6.96e-08	6.62e-07	cDNA|OsFBX86 - F-box domain containing protein, expressed
LOC_Os01g55940	Os01g0764800	2.04642	Up	1.92e-28	6.97e-27	cDNA|OsGH3.2 - Probable indole-3-acetic acid-amido synthetase, expressed
LOC_Os07g40290	Os07g0592600	4.99152	Up	1.01e-33	4.37e-32	cDNA|OsGH3.8 - Probable indole-3-acetic acid-amido synthetase, expressed
LOC_Os01g27140	Os01g0368900	-1.292	Down	9.81e-13	1.48e-11	cDNA|OsGrx_C7 - glutaredoxin subgroup III, expressed
LOC_Os02g55330	Os02g0796600	2.54137	Up	1.88e-05	0.000126805	cDNA|OsPOP6 - Putative Prolyl Oligopeptidase homologue, expressed
LOC_Os05g04700	Os05g0138300	1.02534	Up	1.24e-82	1.34e-80	cDNA|OsRCI2-6 - Hydrophobic protein LTI6B, expressed
LOC_Os11g47840	Os11g0704800	4.11548	Up	3.54e-05	0.000227474	cDNA|OsRhmbd18 - Putative Rhomboid homologue, expressed
LOC_Os02g22100	Os02g0326700	-1.0034	Down	1.11e-137	2.17e-135	cDNA|OsRhmbd6 - Putative Rhomboid homologue, expressed
LOC_Os10g01134	Os10g0101200	1.63767	Up	2.57e-104	3.44e-102	cDNA|OsSCP46 - Putative Serine Carboxypeptidase homologue, expressed
LOC_Os03g06290	Os03g0158700	1.77761	Up	1.67e-05	0.000113593	cDNA|OsSub27 - Putative Subtilisin homologue, expressed
LOC_Os04g03050	Os04g0121100	-1.23229	Down	1.12e-09	1.3e-08	cDNA|OsSub34 - Putative Subtilisin homologue, expressed
LOC_Os09g26920	Os09g0441000	2.25096	Up	4.81e-10	5.78e-09	cDNA|OsSub57 - Putative Subtilisin homologue, expressed
LOC_Os01g58280	Os01g0795200	1.32193	Up	3.44e-10	4.18e-09	cDNA|OsSub8 - Putative Subtilisin homologue, expressed
LOC_Os10g02360	Os10g0112700	1.18286	Up	6.25e-20	1.51e-18	cDNA|OsWAK98 - OsWAK receptor-like cytoplasmic kinase OsWAK-RLCK, expressed
LOC_Os01g40570	Os01g0588200	1.20304	Up	1.18e-05	8.23e-05	cDNA|outer mitochondrial membrane porin, putative, expressed
LOC_Os01g62870	Os01g0847700	2.04523	Up	7.43e-52	4.99e-50	cDNA|oxidoreductase, aldo/keto reductase family protein, putative, expressed
LOC_Os04g37490	Os04g0447700	1.47974	Up	1.54e-06	1.23e-05	cDNA|oxidoreductase, aldo/keto reductase family protein, putative, expressed
LOC_Os10g02490	Os10g0114300	1.67508	Up	4.43e-33	1.87e-31	cDNA|oxidoreductase, aldo/keto reductase family protein, putative, expressed
LOC_Os01g05840	Os01g0151700	-1.08944	Down	7.63e-13	1.16e-11	cDNA|oxidoreductase, short chain dehydrogenase/reductase family domain containing family, expressed
LOC_Os03g18740	Os03g0299200	3.21299	Up	3.92e-06	2.95e-05	cDNA|oxidoreductase, short chain dehydrogenase/reductase family, putative, expressed
LOC_Os02g56480	Os02g0809100	1.08183	Up	9.07e-08	8.53e-07	cDNA|PB1 domain containing protein, expressed
LOC_Os01g66840	Os01g0892500	1.49018	Up	2.39e-08	2.41e-07	cDNA|pectinacetylesterase domain containing protein, expressed
LOC_Os01g57854	Os01g0788400	3.12338	Up	1.3e-05	9.02e-05	cDNA|pectinesterase, putative, expressed
LOC_Os01g65790	Os01g0880300	2.70361	Up	2.19e-09	2.47e-08	cDNA|pectinesterase, putative, expressed
LOC_Os10g26680	Os10g0407000	1.32999	Up	4.31e-44	2.52e-42	cDNA|pectinesterase, putative, expressed
LOC_Os03g32090	Os03g0435200	6.79442	Up	3.74e-10	4.53e-09	cDNA|pentatricopeptide, putative, expressed
LOC_Os03g62690	Os03g0844000	-1.68684	Down	6.89e-06	4.99e-05	cDNA|pentatricopeptide, putative, expressed
LOC_Os07g14100	Os07g0244400	-1.95936	Down	4.08e-06	3.07e-05	cDNA|pentatricopeptide, putative, expressed
LOC_Os03g60850	Os03g0823500	1.36257	Up	2.06e-18	4.58e-17	cDNA|peptide transporter PTR2, putative, expressed
LOC_Os04g36040	Os04g0441800	2.5025	Up	8.18e-11	1.05e-09	cDNA|peptide transporter PTR2, putative, expressed
LOC_Os10g02260	Os10g0111700	-1.02466	Down	4.66e-05	0.000294194	cDNA|peptide transporter PTR2, putative, expressed
LOC_Os10g22560	Os10g0370700	1.27899	Up	7.23e-33	3.03e-31	cDNA|peptide transporter PTR2, putative, expressed
LOC_Os05g27010	Os05g0335800	1.21796	Up	7.98e-23	2.24e-21	cDNA|peptide transporter PTR3-A, putative, expressed
LOC_Os01g22249	Os01g0326300	2.23119	Up	2.32e-27	8.02e-26	cDNA|peroxidase precursor, putative, expressed
LOC_Os01g22352	Os01g0327100	10.4522	Up	5.97e-71	5.45e-69	cDNA|peroxidase precursor, putative, expressed
LOC_Os05g04500	Os05g0135500	6.70044	Up	1.36e-05	9.37e-05	cDNA|peroxidase precursor, putative, expressed
LOC_Os06g42000	Os06g0625500	1.22571	Up	1.62e-27	5.63e-26	cDNA|peroxiredoxin, putative, expressed
LOC_Os08g01410	Os08g0104900	1.04016	Up	2.04e-09	2.31e-08	cDNA|phosphate/phosphoenolpyruvate translocator-related protein, putative, expressed
LOC_Os05g21180	Os05g0287800	1.43457	Up	2.64e-10	3.24e-09	cDNA|phosphatidic acid phosphatase-related, putative, expressed
LOC_Os07g42960	Os07g0622200	1.22804	Up	2.71e-63	2.27e-61	cDNA|phospho-2-dehydro-3-deoxyheptonate aldolase, chloroplast precursor, putative, expressed
LOC_Os01g72520	Os01g0955000	1.49169	Up	1.53e-09	1.75e-08	cDNA|phosphoesterase family protein, putative, expressed
LOC_Os12g37560	Os12g0562400	1.17711	Up	5.27e-11	6.9e-10	cDNA|phospholipase C, putative, expressed
LOC_Os08g29150	Os08g0379200	1.05223	Up	7.05e-19	1.6e-17	cDNA|phospholipid-transporting ATPase, putative, expressed
LOC_Os02g06190	Os02g0156400	1.07673	Up	9.65e-06	6.82e-05	cDNA|phytosulfokine receptor precursor, putative, expressed
LOC_Os12g05260	Os12g0147800	2.50017	Up	2.7e-27	9.28e-26	cDNA|phytosulfokines precursor, putative, expressed
LOC_Os08g26710	Os08g0355400	1.07299	Up	6.36e-40	3.36e-38	cDNA|plant protein of unknown function domain containing protein, expressed
LOC_Os09g13470	Os09g0305300	1.06524	Up	1.6e-05	0.000108843	cDNA|plant protein of unknown function domain containing protein, expressed
LOC_Os02g40100	Os02g0614600	3.39232	Up	3.13e-05	0.000203164	cDNA|plant protein of unknown function DUF869 domain containing protein, expressed
LOC_Os03g17200	Os03g0280400	-2.03309	Down	6.79e-116	1.07e-113	cDNA|plant-specific domain TIGR01589 family protein, expressed
LOC_Os03g63950	Os03g0856500	-1.19864	Down	3.11e-243	1.04e-240	cDNA|plastid-specific 30S ribosomal protein 1, chloroplast precursor, putative, expressed
LOC_Os08g04310	Os08g0137400	-1.23389	Down	0.000142208	0.000812635	cDNA|plastocyanin-like domain containing protein, putative, expressed
LOC_Os08g37670	Os08g0482700	1.68356	Up	2.86e-105	3.92e-103	cDNA|plastocyanin-like domain containing protein, putative, expressed
LOC_Os07g49280	Os07g0693600	1.3796	Up	3.65e-21	9.43e-20	cDNA|PMR5, putative, expressed
LOC_Os07g47750	Os07g0674400	4.03709	Up	0.000129898	0.000750206	cDNA|POEI49 - Pollen Ole e I allergen and extensin family protein precursor, expressed
LOC_Os05g01380	Os05g0104300	5.59296	Up	4.92e-90	5.77e-88	cDNA|polygalacturonase inhibitor precursor, putative, expressed
LOC_Os09g31270	Os09g0487600	1.18338	Up	1.66e-05	0.000113198	cDNA|polygalacturonase, putative, expressed
LOC_Os01g58100	Os01g0793300	4.23522	Up	1.17e-09	1.36e-08	cDNA|polyphenol oxidase, putative, expressed
LOC_Os01g45990	Os01g0648000	1.48709	Up	2.11e-24	6.33e-23	cDNA|potassium channel AKT1, putative, expressed
LOC_Os01g70490	Os01g0930400	1.64981	Up	5.52e-06	4.06e-05	cDNA|potassium transporter, putative, expressed
LOC_Os03g37830	Os03g0574900	1.04962	Up	1.8e-61	1.43e-59	cDNA|potassium transporter, putative, expressed
LOC_Os06g08570	Os06g0184866	-1.44546	Down	2.66e-11	3.56e-10	cDNA|PPR repeat domain containing protein, putative, expressed
LOC_Os05g39670	Os05g0474400	1.20212	Up	2.65e-14	4.54e-13	cDNA|prenylated rab acceptor, putative, expressed
LOC_Os04g33390	Os04g0406600	2.15725	Up	7.94e-26	2.52e-24	cDNA|prephenate dehydratase domain containing protein, expressed
LOC_Os09g39260	Os09g0566050	1.24174	Up	1.51e-13	2.42e-12	cDNA|prephenate dehydratase domain containing protein, expressed
LOC_Os05g05820	Os05g0150733	-1.02115	Down	0.000149806	0.000852801	cDNA|pro-resilin precursor, putative, expressed
LOC_Os04g51920	Os04g0608600	-1.79201	Down	3.92e-08	3.85e-07	cDNA|protein disulfide isomerase, putative, expressed
LOC_Os01g70130	Os01g0925700	1.38018	Up	2.6e-48	1.64e-46	cDNA|protein kinase domain containing protein, expressed
LOC_Os04g45920	Os04g0543000	1.462	Up	3.74e-07	3.25e-06	cDNA|protein kinase domain containing protein, expressed
LOC_Os02g42620	Os02g0639100	-1.13942	Down	3.32e-11	4.41e-10	cDNA|protein kinase, putative, expressed
LOC_Os08g24770	Os08g0335500	1.81425	Up	3.04e-26	9.96e-25	cDNA|protein kinase, putative, expressed
LOC_Os08g45060	Os08g0564700	1.40729	Up	7.2e-14	1.19e-12	cDNA|protein Kinase-like protein TMKL1 precursor, putative, expressed
LOC_Os04g58200	Os04g0678700	-1.36189	Down	2.53e-123	4.39e-121	cDNA|protochlorophyllide reductase A, chloroplast precursor, putative, expressed
LOC_Os02g46380	Os02g0689200	1.36233	Up	2.54e-22	6.95e-21	cDNA|purine permease, putative, expressed
LOC_Os10g42100	Os10g0571200	1.01182	Up	5.45e-39	2.83e-37	cDNA|pyruvate kinase, putative, expressed
LOC_Os12g05110	Os12g0145700	1.1578	Up	6.67e-20	1.61e-18	cDNA|pyruvate kinase, putative, expressed
LOC_Os12g35670	Os12g0541700	2.80735	Up	0.00013726	0.00078701	cDNA|RALFL4 - Rapid ALkalinization Factor RALF family protein precursor, expressed
LOC_Os03g18180	Os03g0292800	1.1887	Up	1.48e-19	3.51e-18	cDNA|ranBP1 domain containing protein, expressed
LOC_Os05g48980	Os05g0564400	1.11909	Up	3.61e-08	3.56e-07	cDNA|ras-related protein, putative, expressed
LOC_Os06g12790	Os06g0234200	1.14101	Up	8.02e-05	0.000483991	cDNA|ras-related protein, putative, expressed
LOC_Os08g14990	Os08g0248100	-1.73198	Down	5.5e-11	7.19e-10	cDNA|receptor-like protein kinase 2 precursor, putative, expressed
LOC_Os01g53920	Os01g0742400	1.42274	Up	6.53e-20	1.57e-18	cDNA|receptor-like protein kinase 5 precursor, putative, expressed
LOC_Os07g03000	Os07g0121200	1.18872	Up	1.71e-08	1.76e-07	cDNA|receptor-like protein kinase precursor, putative, expressed
LOC_Os08g24310	Os08g0331900	2.0133	Up	3.47e-05	0.000223483	cDNA|receptor-like protein kinase precursor, putative, expressed
LOC_Os08g34640	Os08g0446200	4.45943	Up	1.84e-05	0.000124375	cDNA|receptor-like protein kinase precursor, putative, expressed
LOC_Os03g63270	Os03g0849800	1.09226	Up	1.29e-16	2.55e-15	cDNA|regulatory protein, putative, expressed
LOC_Os08g42700	Os08g0539700	-1.4973	Down	5.01e-17	1.01e-15	cDNA|resistance protein, putative, expressed
LOC_Os01g41120	Os01g0594300	2.65025	Up	5.11e-05	0.000319145	cDNA|retrotransposon protein, putative, Ty3-gypsy subclass, expressed
LOC_Os02g40330	Os02g0616600	1.45758	Up	1.04e-61	8.29e-60	cDNA|retrotransposon protein, putative, Ty3-gypsy subclass, expressed
LOC_Os06g02630	Os06g0116900	2.91132	Up	4.02e-11	5.33e-10	cDNA|retrotransposon protein, putative, Ty3-gypsy subclass, expressed
LOC_Os07g23640	Os07g0418600	5.45557	Up	1.34e-46	8.25e-45	cDNA|retrotransposon protein, putative, Ty3-gypsy subclass, expressed
LOC_Os01g18080	Os01g0283300	1.08907	Up	2.91e-82	3.14e-80	cDNA|retrotransposon protein, putative, unclassified, expressed
LOC_Os02g43540	Os02g0651900	2.21297	Up	5.6e-75	5.55e-73	cDNA|retrotransposon protein, putative, unclassified, expressed
LOC_Os11g11330	Os11g0220300	-1.87585	Down	2.36e-18	5.2e-17	cDNA|retrotransposon protein, putative, unclassified, expressed
LOC_Os11g33030	Os11g0535600	1.12315	Up	9.15e-11	1.17e-09	cDNA|retrotransposon protein, putative, unclassified, expressed
LOC_Os01g72049	Os01g0949060	3.21275	Up	7.24e-09	7.74e-08	cDNA|retrotransposon, putative, centromere-specific, expressed
LOC_Os12g24020	Os12g0428000	-1.84872	Down	3.27e-14	5.55e-13	cDNA|rhodanese-like domain containing protein, putative, expressed
LOC_Os08g33710	Os08g0434100	3.53234	Up	1.24e-277	4.56e-275	cDNA|ribonuclease T2 family domain containing protein, expressed
LOC_Os07g42610	Os07g0618000	-2.23233	Down	1.96e-16	3.81e-15	cDNA|RING finger protein, putative, expressed
LOC_Os02g15120	Os02g0249300	-1.43668	Down	5.37e-07	4.58e-06	cDNA|RING-H2 finger protein, putative, expressed
LOC_Os05g25400	Os05g0318300	-1.487	Down	1.37e-08	1.43e-07	cDNA|RNA binding protein, putative, expressed
LOC_Os01g22010	Os01g0323600	1.29815	Up	1.01e-206	2.87e-204	cDNA|S-adenosylmethionine synthetase, putative, expressed
LOC_Os06g20920	Os06g0314600	3.06413	Up	1.3e-05	9.02e-05	cDNA|SAM dependent carboxyl methyltransferase, putative, expressed
LOC_Os01g66680	Os01g0890600	-1.15381	Down	4.49e-05	0.000284226	cDNA|S-domain receptor-like protein kinase, putative, expressed
LOC_Os10g34930	Os10g0491000	1.29147	Up	6.46e-63	5.38e-61	cDNA|secretory protein, putative, expressed
LOC_Os11g05410	Os11g0151800	7.15987	Up	2.5e-08	2.51e-07	cDNA|Ser/Thr protein phosphatase family protein, putative, expressed
LOC_Os06g46149	Os06g0673700	1.00491	Up	3.56e-38	1.78e-36	cDNA|serine/arginine repetitive matrix protein 1, putative, expressed
LOC_Os05g47770	Os05g0550800	1.38773	Up	8.51e-06	6.07e-05	cDNA|serine/threonine-protein kinase At1g18390 precursor, putative, expressed
LOC_Os04g01310	Os04g0103500	1.07689	Up	3.1e-07	2.73e-06	cDNA|serine/threonine-protein kinase receptor precursor, putative, expressed
LOC_Os01g44050	Os01g0631200	1.20116	Up	5.85e-08	5.63e-07	cDNA|siroheme synthase, putative, expressed
LOC_Os01g62300	Os01g0840200	1.04674	Up	2.79e-36	1.32e-34	cDNA|SLT1 protein, putative, expressed
LOC_Os04g53720	Os04g0629300	1.32992	Up	5.56e-06	4.09e-05	cDNA|SNF2 family N-terminal domain containing protein, expressed
LOC_Os01g63210	Os01g0850900	1.25721	Up	2.17e-38	1.1e-36	cDNA|SOUL heme-binding protein, putative, expressed
LOC_Os06g12250	Os06g0226950	2.27854	Up	4.47e-06	3.35e-05	cDNA|sphingolipid C4-hydroxylase SUR2, putative, expressed
LOC_Os07g47400	Os07g0670300	-4.96053	Down	1.85e-24	5.55e-23	cDNA|SRC2 protein, putative, expressed
LOC_Os03g18170	Os03g0292700	1.06182	Up	0.000170585	0.00095886	cDNA|STE_MEKK_ste11_MAP3K.13 - STE kinases include homologs to sterile 7, sterile 11 and sterile 20 from yeast, expressed
LOC_Os01g50370	Os01g0699100	2.1375	Up	7.47e-06	5.38e-05	cDNA|STE_MEKK_ste11_MAP3K.4 - STE kinases include homologs to sterile 7, sterile 11 and sterile 20 from yeast, expressed
LOC_Os05g01780	Os05g0108300	1.47352	Up	1.18e-08	1.24e-07	cDNA|STE_PAK_Ste20++TranslationKinase_Slob_Wnk.1 - STE kinases include homologs to sterile 7, sterile 11 and sterile 20 from yeast, expressed
LOC_Os04g58280	Os04g0679400	-1.14937	Down	5.77e-36	2.71e-34	cDNA|stem-specific protein TSJT1, putative, expressed
LOC_Os11g37860	Os11g0590700	-1.30146	Down	1.3e-09	1.5e-08	cDNA|stripe rust resistance protein Yr10, putative, expressed
LOC_Os01g45830	Os01g0645900	1.67723	Up	1.82e-23	5.23e-22	cDNA|sulfate transporter, putative, expressed
LOC_Os06g44260	Os06g0652300	1.00673	Up	6.11e-08	5.86e-07	cDNA|synthase, putative, expressed
LOC_Os02g35080	Os02g0556700	1.12466	Up	1.54e-34	6.96e-33	cDNA|T-complex protein 11, putative, expressed
LOC_Os08g07080	Os08g0167800	2.38522	Up	1.65e-26	5.46e-25	cDNA|terpene synthase, putative, expressed
LOC_Os07g07974	Os07g0176200	1.13801	Up	1.35e-09	1.55e-08	cDNA|tesmin/TSO1-like CXC domain containing protein, expressed
LOC_Os02g10940	Os02g0204000	1.12011	Up	1.77e-07	1.61e-06	cDNA|tetratricopeptide repeat domain containing protein, expressed
LOC_Os02g56900	Os02g0814000	1.26262	Up	6.19e-114	9.5e-112	cDNA|thioredoxin family protein, putative, expressed
LOC_Os08g39430	Os08g0504500	-1.17441	Down	1.3e-28	4.74e-27	cDNA|thylakoid lumenal 19 kDa protein, chloroplast precursor, putative, expressed
LOC_Os08g01830	Os08g0109800	3.32193	Up	7.24e-09	7.74e-08	cDNA|TKL_IRAK_CR4L.6 - The CR4L subfamily has homology with Crinkly4, expressed
LOC_Os05g25370	Os05g0317900	-1.04172	Down	1.03e-36	4.93e-35	cDNA|TKL_IRAK_CrRLK1L-1.2 - The CrRLK1L-1 subfamily has homology to the CrRLK1L homolog, expressed
LOC_Os01g56330	Os01g0769700	1.08789	Up	3.83e-08	3.76e-07	cDNA|TKL_IRAK_CrRLK1L-1.5 - The CrRLK1L-1 subfamily has homology to the CrRLK1L homolog, expressed
LOC_Os07g35004	Os07g0534700	1.30954	Up	4.19e-10	5.06e-09	cDNA|TKL_IRAK_DUF26-la.4 - DUF26 kinases have homology to DUF26 containing loci, expressed
LOC_Os07g35790	Os07g0542400	1.5927	Up	4.28e-12	6.11e-11	cDNA|TKL_IRAK_DUF26-ld.5 - DUF26 kinases have homology to DUF26 containing loci, expressed
LOC_Os05g03920	Os05g0130100	1.95752	Up	5.9e-13	9.02e-12	cDNA|TKL_IRAK_DUF26-lf.3 - DUF26 kinases have homology to DUF26 containing loci, expressed
LOC_Os08g38210	Os08g0490000	1.03585	Up	0.000156392	0.000885934	cDNA|transcription factor BIM2, putative, expressed
LOC_Os01g63480	Os01g0854000	-1.31703	Down	4.46e-23	1.26e-21	cDNA|transferase family protein, putative, expressed
LOC_Os02g43670	Os02g0653400	1.15497	Up	4.76e-05	0.000299742	cDNA|transferase family protein, putative, expressed
LOC_Os10g35950	Os10g0503300	1.14063	Up	1.76e-12	2.59e-11	cDNA|transferase family protein, putative, expressed
LOC_Os11g19240	Os11g0298000	1.519	Up	2.15e-08	2.18e-07	cDNA|transmembrane amino acid transporter protein, putative, expressed
LOC_Os04g37990	Os04g0453200	-1.58496	Down	4.96e-06	3.69e-05	cDNA|transporter family protein, putative, expressed
LOC_Os04g44750	Os04g0529800	1.11742	Up	1.27e-05	8.82e-05	cDNA|transporter family protein, putative, expressed
LOC_Os07g39350	Os07g0582400	1.86517	Up	4.13e-235	1.33e-232	cDNA|transporter family protein, putative, expressed
LOC_Os09g24924	Os09g0416200	1.06683	Up	1.18e-36	5.62e-35	cDNA|transporter family protein, putative, expressed
LOC_Os07g39280	Os07g0581000	1.00324	Up	4.69e-22	1.26e-20	cDNA|transporter-related, putative, expressed
LOC_Os11g19864	Os11g0303800	3.63743	Up	2.96e-38	1.49e-36	cDNA|transposon protein, putative, Pong sub-class, expressed
LOC_Os04g45900	Os04g0542800	1.15319	Up	1.17e-23	3.41e-22	cDNA|transposon protein, putative, unclassified, expressed
LOC_Os04g51150	Os04g0600200	2.36696	Up	2.2e-28	7.95e-27	cDNA|transposon protein, putative, unclassified, expressed
LOC_Os04g55710	Os04g0650700	1.12227	Up	3.73e-243	1.23e-240	cDNA|transposon protein, putative, unclassified, expressed
LOC_Os12g25494	Os12g0441700	1.06081	Up	9.16e-06	6.51e-05	cDNA|transposon protein, putative, unclassified, expressed
LOC_Os03g12360	Os03g0224300	1.42729	Up	2.14e-44	1.26e-42	cDNA|trehalose-6-phosphate synthase, putative, expressed
LOC_Os11g25160	Os11g0438700	-1.20965	Down	5.28e-17	1.07e-15	cDNA|tropinone reductase 2, putative, expressed
LOC_Os03g01530	Os03g0105600	1.00651	Up	1.61e-09	1.83e-08	cDNA|tubulin/FtsZ domain containing protein, putative, expressed
LOC_Os03g45920	Os03g0661300	2.03242	Up	4.25e-06	3.19e-05	cDNA|tubulin/FtsZ domain containing protein, putative, expressed
LOC_Os03g06330	Os03g0159100	1.1076	Up	2.49e-19	5.83e-18	cDNA|tyrosine protein kinase domain containing protein, putative, expressed
LOC_Os09g36320	Os09g0533600	1.55045	Up	5.25e-07	4.48e-06	cDNA|tyrosine protein kinase domain containing protein, putative, expressed
LOC_Os02g46650	Os02g0693400	1.13972	Up	5.54e-05	0.000343325	cDNA|ubiquitin carboxyl-terminal hydrolase domain containing protein, expressed
LOC_Os02g33680	Os02g0540700	1.94753	Up	1.1e-07	1.03e-06	cDNA|U-box domain containing protein, expressed
LOC_Os04g34140	Os04g0418500	1.69557	Up	1.35e-20	3.4e-19	cDNA|U-box protein CMPG1, putative, expressed
LOC_Os06g13870	Os06g0248500	1.0203	Up	7.14e-05	0.000433976	cDNA|U-box protein CMPG1, putative, expressed
LOC_Os05g42040	Os05g0499800	1.70915	Up	5.56e-30	2.1e-28	cDNA|UDP-glucoronosyl and UDP-glucosyl transferase domain containing protein, expressed
LOC_Os04g48390	Os04g0573000	1.06455	Up	6.75e-48	4.21e-46	cDNA|uncharacterized membrane protein, putative, expressed
LOC_Os03g64070	Os03g0857900	1.22858	Up	2.8e-32	1.15e-30	cDNA|uncharacterized protein PA4923, putative, expressed
LOC_Os05g28740	Os05g0355400	-1.49005	Down	1.35e-211	3.89e-209	cDNA|universal stress protein domain containing protein, putative, expressed
LOC_Os05g42230	Os05g0501700	1.20978	Up	3.62e-19	8.37e-18	cDNA|universal stress protein domain containing protein, putative, expressed
LOC_Os02g07690	Os02g0173200	1.47897	Up	3.39e-05	0.000218829	cDNA|VQ domain containing protein, putative, expressed
LOC_Os05g44270	Os05g0519000	1.34781	Up	3.92e-10	4.73e-09	cDNA|VQ domain containing protein, putative, expressed
LOC_Os07g48710	Os07g0686600	6.71425	Up	0.000110971	0.000647511	cDNA|VQ domain containing protein, putative, expressed
LOC_Os09g20460	Os09g0370500	1.35484	Up	3.3e-11	4.39e-10	cDNA|VQ domain containing protein, putative, expressed
LOC_Os11g03660	Os11g0131100	1.23704	Up	1e-07	9.39e-07	cDNA|VQ domain containing protein, putative, expressed
LOC_Os12g03420	Os12g0127800	1.21249	Up	5.36e-17	1.08e-15	cDNA|VQ domain containing protein, putative, expressed
LOC_Os04g30250	Os04g0371000	1.1036	Up	5.6e-16	1.06e-14	cDNA|wall-associated receptor kinase-like 5 precursor, putative, expressed
LOC_Os01g48874	Os01g0681000	-1.00608	Down	6.2e-08	5.94e-07	cDNA|wax synthase, putative, expressed
LOC_Os02g40784	Os02g0621300	3.18717	Up	5.64e-112	8.6e-110	cDNA|WAX2, putative, expressed
LOC_Os07g49114	Os07g0691300	1.55614	Up	4.67e-104	6.19e-102	cDNA|wound-induced protein WI12, putative, expressed
LOC_Os01g47560	Os01g0665750	1.47428	Up	8.54e-17	1.71e-15	cDNA|WRKY16, expressed
LOC_Os09g25060	Os09g0417600	-1.49582	Down	4.68e-14	7.85e-13	cDNA|WRKY76, expressed
LOC_Os01g18584	Os01g0289600	1.41424	Up	2.84e-38	1.43e-36	cDNA|WRKY9, expressed
LOC_Os01g45730	Os01g0645000	6.30378	Up	0.000110971	0.000648254	cDNA|zinc finger C-x8-C-x5-C-x3-H type family protein, expressed
LOC_Os06g04920	Os06g0141200	-1.29171	Down	5.57e-24	1.64e-22	cDNA|zinc finger family protein, putative, expressed
LOC_Os08g03310	Os08g0126700	-1.15023	Down	1.02e-117	1.64e-115	cDNA|zinc finger family protein, putative, expressed
LOC_Os01g11460	Os01g0212700	3.53713	Up	5.36e-08	5.17e-07	cDNA|zinc finger, C3HC4 type domain containing protein, expressed
LOC_Os05g39260	Os05g0468900	1.77817	Up	6e-07	5.07e-06	cDNA|zinc finger, C3HC4 type domain containing protein, expressed
LOC_Os07g42370	Os07g0615200	1.8079	Up	5.61e-185	1.37e-182	cDNA|zinc-finger protein, putative, expressed
